# Supplementary material for: Copy-scAT: Deconvoluting single-cell chromatin accessibility of genetic subclones in cancer
Source: Sci Adv. 2021 Oct 13;7(42):eabg6045. doi: 10.1126/sciadv.abg6045 (PMC8514091; doi:10.1126/sciadv.abg6045)
Supplement: Supplementary file 2 — Data file S1 [file sciadv.abg6045_data_file_s1.zip]

Archive with 1 entries (1 files):
- sciadv.abg6045_data_file_s1.xlsx
