# Supplementary material for: Copy-scAT: Deconvoluting single-cell chromatin accessibility of genetic subclones in cancer
Source: Sci Adv. 2021 Oct 13;7(42):eabg6045. doi: 10.1126/sciadv.abg6045 (PMC8514091; doi:10.1126/sciadv.abg6045)
Supplement: Supplementary file 2 — Data file S1 [file sciadv.abg6045_data_file_s1.zip › sciadv.abg6045_data_file_s1.xlsx]

## Sheet: motifs
differential motif enrichment between PDGFRA-amplified and EGFR-amplified cells in CGY4349
	p_val	avg_logFC	pct.1	pct.2	p_val_adj
MA1568.1_TCF21(var.2)	6.08943e-34	1.7218	0.965	0.709	3.85461e-31
MA0678.1_OLIG2	9.17321e-32	2.13318	0.93	0.631	5.80664e-29
MA0680.1_PAX7	1.04407e-30	1.69936	0.944	0.817	6.60899e-28
MA0827.1_OLIG3	2.08013e-29	1.67375	0.951	0.677	1.31672e-26
MA0826.1_OLIG1	1.61921e-27	1.35913	0.93	0.66	1.02496e-24
MA0818.1_BHLHE22	9.64894e-26	1.34084	0.923	0.658	6.10778e-23
MA1099.2_HES1	1.11182e-25	1.03578	0.867	0.594	7.0378e-23
MA0780.1_PAX3	5.15823e-25	1.50083	0.951	0.824	3.26516e-22
MA0679.2_ONECUT1	1.23468e-24	1.4141	0.979	0.78	7.81552e-22
MA0668.1_NEUROD2	1.54859e-24	1.29496	0.951	0.736	9.80259e-22
MA0509.2_RFX1	8.18758e-24	-1.70756	0.343	0.768	5.18274e-21
MA0510.2_RFX5	5.64623e-23	-1.3841	0.378	0.814	3.57407e-20
MA1468.1_ATOH7	1.18827e-22	1.37533	0.965	0.702	7.52174e-20
MA0799.1_RFX4	1.34849e-22	-1.48763	0.406	0.822	8.53592e-20
MA0600.2_RFX2	2.27338e-22	-1.56241	0.385	0.834	1.43905e-19
MA0046.2_HNF1A	3.93748e-22	1.09036	0.937	0.768	2.49242e-19
MA0628.1_POU6F1	4.15415e-22	1.56564	0.965	0.851	2.62957e-19
MA0616.2_HES2	5.33181e-22	0.883426	0.881	0.626	3.37503e-19
MA1498.1_HOXA7	7.2558e-22	1.03544	0.944	0.758	4.59292e-19
MA1502.1_HOXB8	7.2558e-22	1.03544	0.944	0.758	4.59292e-19
MA0910.2_HOXD8	7.2558e-22	1.03544	0.944	0.758	4.59292e-19
MA1121.1_TEAD2	1.83915e-21	-1.16787	0.441	0.839	1.16418e-18
MA0613.1_FOXG1	3.0573e-21	1.37782	0.958	0.804	1.93527e-18
MA1635.1_BHLHE22(var.2)	5.52809e-21	3.50712	0.993	0.792	3.49928e-18
MA1471.1_BARX2	1.09168e-20	1.27961	0.972	0.819	6.91031e-18
MA0632.2_TCFL5	1.4965e-20	1.80323	0.993	0.763	9.47286e-18
MA1123.2_TWIST1	2.08454e-20	0.416436	0.972	0.763	1.31952e-17
MA0798.2_RFX3	2.70884e-20	-1.51831	0.42	0.797	1.7147e-17
MA0809.2_TEAD4	4.26428e-20	-1.27846	0.483	0.858	2.69929e-17
MA0090.3_TEAD1	4.48695e-20	-1.76443	0.538	0.848	2.84024e-17
MA0756.1_ONECUT2	5.62397e-20	1.69604	0.972	0.79	3.55997e-17
MA1524.1_MSGN1	2.3409e-19	0.994419	0.937	0.773	1.48179e-16
MA0137.3_STAT1	2.95392e-19	-1.46036	0.531	0.907	1.86983e-16
MA0847.2_FOXD2	3.05356e-19	1.05076	0.958	0.773	1.9329e-16
MA0592.3_ESRRA	5.75239e-19	-0.859135	0.35	0.743	3.64127e-16
MA0808.1_TEAD3	8.6242e-19	-1.22817	0.49	0.831	5.45912e-16
MA0500.2_MYOG	1.02684e-18	2.54928	0.986	0.756	6.49987e-16
MA1545.1_OVOL2	1.18292e-18	0.492997	0.853	0.604	7.48785e-16
MA0091.1_TAL1::TCF3	1.78636e-18	2.32288	0.965	0.775	1.13076e-15
MA1638.1_HAND2	3.98347e-18	2.81487	0.965	0.756	2.52154e-15
MA0669.1_NEUROG2	5.48929e-18	1.22336	0.937	0.685	3.47472e-15
MA0506.1_NRF1	5.54815e-18	1.64108	0.902	0.636	3.51198e-15
MA0048.2_NHLH1	6.50955e-18	1.84064	0.993	0.773	4.12055e-15
MA1100.2_ASCL1	8.18048e-18	3.3427	0.986	0.77	5.17825e-15
MA0625.1_NFATC3	8.71802e-18	0.970909	0.958	0.733	5.51851e-15
MA1472.1_BHLHA15(var.2)	8.76436e-18	1.22772	0.993	0.782	5.54784e-15
MA1467.1_ATOH1(var.2)	1.20382e-17	1.74937	1	0.802	7.62018e-15
MA0095.2_YY1	3.81137e-17	0.874884	0.825	0.521	2.4126e-14
MA0623.2_NEUROG1	6.98444e-17	0.866376	0.923	0.714	4.42115e-14
MA0906.1_HOXC12	1.79232e-16	0.734703	0.944	0.819	1.13454e-13
MA0070.1_PBX1	2.0249e-16	0.943993	0.916	0.77	1.28176e-13
MA1485.1_FERD3L	2.22991e-16	1.06306	0.958	0.756	1.41153e-13
MA0032.2_FOXC1	2.93097e-16	0.972252	0.951	0.756	1.85531e-13
MA0757.1_ONECUT3	4.0266e-16	1.63793	0.951	0.76	2.54884e-13
MA0748.2_YY2	8.35901e-16	1.12062	0.72	0.399	5.29125e-13
MA1116.1_RBPJ	8.40071e-16	-1.06017	0.608	0.924	5.31765e-13
MA0817.1_BHLHE23	1.00463e-15	0.707937	0.895	0.694	6.35933e-13
MA1111.1_NR2F2	1.0876e-15	-0.685822	0.322	0.626	6.88454e-13
MA0259.1_ARNT::HIF1A	1.37917e-15	0.666299	0.874	0.66	8.73014e-13
MA0030.1_FOXF2	1.5835e-15	0.565498	0.923	0.78	1.00235e-12
MA1505.1_HOXC8	1.69657e-15	0.67528	0.944	0.851	1.07393e-12
MA1583.1_ZFP57	2.52499e-15	0.898193	0.86	0.704	1.59832e-12
MA0845.1_FOXB1	2.90961e-15	1.01212	0.944	0.738	1.84178e-12
MA0727.1_NR3C2	4.33728e-15	-3.82009	0.343	0.621	2.7455e-12
MA1109.1_NEUROD1	1.13123e-14	3.99378	0.951	0.778	7.16069e-12
MA0695.1_ZBTB7C	1.38895e-14	0.615825	0.881	0.636	8.79206e-12
MA1642.1_NEUROG2(var.2)	1.41568e-14	5.27715	0.951	0.76	8.96123e-12
MA0895.1_HMBOX1	1.7871e-14	-0.391432	0.385	0.719	1.13123e-11
MA0468.1_DUX4	2.73531e-14	1.46287	0.951	0.782	1.73145e-11
MA0905.1_HOXC10	3.12072e-14	0.91049	0.937	0.844	1.97542e-11
MA0691.1_TFAP4	3.71291e-14	2.46227	0.923	0.726	2.35027e-11
MA1497.1_HOXA6	3.73036e-14	0.784068	0.965	0.888	2.36132e-11
MA0153.2_HNF1B	4.78031e-14	0.939892	0.888	0.782	3.02594e-11
MA0665.1_MSC	5.00873e-14	0.898087	0.958	0.802	3.17053e-11
MA1503.1_HOXB9	1.01837e-13	0.823931	0.923	0.846	6.44631e-11
MA0101.1_REL	1.27591e-13	-1.14832	0.357	0.648	8.07653e-11
MA0718.1_RAX	1.81517e-13	1.32185	0.965	0.856	1.149e-10
MA1489.1_FOXN3	2.00672e-13	0.678748	0.965	0.87	1.27025e-10
MA0755.1_CUX2	2.04362e-13	0.628735	0.902	0.746	1.29361e-10
MA1641.1_MYF5	2.26909e-13	2.49303	0.972	0.802	1.43634e-10
MA1650.1_ZBTB14	2.47364e-13	1.6915	0.923	0.694	1.56582e-10
MA0819.1_CLOCK	3.41119e-13	0.601899	0.811	0.582	2.15928e-10
MA0846.1_FOXC2	6.86688e-13	0.600399	0.958	0.795	4.34674e-10
MA0790.1_POU4F1	1.52925e-12	1.09541	0.993	0.836	9.68017e-10
MA1552.1_RARB(var.3)	1.52925e-12	-0.337742	0.364	0.638	9.68017e-10
MA0706.1_MEOX2	1.59087e-12	1.22257	0.986	0.922	1.00702e-09
MA1519.1_LHX5	1.77508e-12	0.935027	0.958	0.9	1.12363e-09
MA0711.1_OTX1	1.98885e-12	0.581929	0.867	0.719	1.25894e-09
MA1499.1_HOXB4	2.05956e-12	0.883398	0.944	0.873	1.3037e-09
MA0144.2_STAT3	2.48403e-12	-1.36891	0.706	0.924	1.57239e-09
MA0655.1_JDP2	2.86692e-12	-5.13638	0.182	0.396	1.81476e-09
MA1544.1_OVOL1	3.39446e-12	0.382194	0.825	0.648	2.1487e-09
MA1634.1_BATF	3.68486e-12	-4.1173	0.161	0.389	2.33252e-09
MA0462.2_BATF::JUN	4.19368e-12	-4.21794	0.161	0.389	2.6546e-09
MA1113.2_PBX2	4.21177e-12	1.61073	0.979	0.902	2.66605e-09
MA0835.2_BATF3	5.0667e-12	-4.0809	0.161	0.384	3.20722e-09
MA0841.1_NFE2	6.09107e-12	-4.71827	0.182	0.377	3.85565e-09
MA1507.1_HOXD4	6.8645e-12	0.869233	0.972	0.878	4.34523e-09
MA1633.1_BACH1	7.63584e-12	-2.26258	0.168	0.391	4.83349e-09
MA0635.1_BARHL2	7.93381e-12	0.449866	0.818	0.68	5.0221e-09
MA0481.3_FOXP1	9.28315e-12	0.656919	0.923	0.809	5.87623e-09
MA1130.1_FOSL2::JUN	1.0276e-11	-4.11899	0.175	0.381	6.50474e-09
MA0707.1_MNX1	1.04956e-11	1.87257	0.979	0.905	6.64373e-09
MA0681.2_PHOX2B	1.05847e-11	1.12939	0.972	0.814	6.70014e-09
MA1144.1_FOSL2::JUND	1.11823e-11	-1.9781	0.182	0.384	7.07841e-09
MA1135.1_FOSB::JUNB	1.14209e-11	-1.98856	0.189	0.389	7.2294e-09
MA1504.1_HOXC4	1.20646e-11	0.61339	0.972	0.863	7.6369e-09
MA0478.1_FOSL2	1.3404e-11	-3.41376	0.182	0.379	8.48476e-09
MA1141.1_FOS::JUND	1.45795e-11	-4.01032	0.182	0.384	9.22883e-09
MA1128.1_FOSL1::JUN	2.15115e-11	-3.11704	0.182	0.389	1.36168e-08
MA1142.1_FOSL1::JUND	2.49859e-11	-3.59983	0.182	0.386	1.58161e-08
MA1132.1_JUN::JUNB	2.60448e-11	-3.55995	0.21	0.389	1.64863e-08
MA1137.1_FOSL1::JUNB	2.85314e-11	-2.56807	0.182	0.389	1.80603e-08
MA0889.1_GBX1	3.08647e-11	1.09624	0.944	0.883	1.95374e-08
MA0491.2_JUND	3.12498e-11	-6.18008	0.189	0.394	1.97811e-08
MA0485.2_HOXC9	3.19021e-11	0.674219	0.937	0.848	2.01941e-08
MA1134.1_FOS::JUNB	3.36612e-11	-2.59604	0.203	0.384	2.13075e-08
MA1529.1_NHLH2	3.5369e-11	1.79998	0.972	0.768	2.23886e-08
MA0107.1_RELA	3.74687e-11	-0.975621	0.378	0.645	2.37177e-08
MA0099.3_FOS::JUN	4.05145e-11	-1.98254	0.182	0.384	2.56457e-08
MA0477.2_FOSL1	4.16967e-11	-3.17692	0.182	0.384	2.6394e-08
MA0661.1_MEOX1	4.47099e-11	1.0495	0.972	0.927	2.83013e-08
MA1138.1_FOSL2::JUNB	6.80804e-11	-4.2574	0.203	0.386	4.30949e-08
MA0489.1_JUN(var.2)	7.44408e-11	-3.69658	0.189	0.384	4.71211e-08
MA0490.2_JUNB	7.56581e-11	-5.47708	0.182	0.386	4.78916e-08
MA0702.2_LMX1A	7.87872e-11	1.45267	0.965	0.905	4.98723e-08
MA0649.1_HEY2	7.87872e-11	0.60013	0.776	0.582	4.98723e-08
MA1506.1_HOXD10	8.78812e-11	0.707023	0.916	0.809	5.56288e-08
MA0476.1_FOS	1.16508e-10	-2.27747	0.196	0.381	7.37494e-08
MA0501.1_MAF::NFE2	1.19348e-10	-1.51016	0.175	0.377	7.55473e-08
MA0089.2_NFE2L1	1.26748e-10	-2.38643	0.203	0.381	8.02316e-08
MA1530.1_NKX6-3	1.45221e-10	0.955855	0.958	0.89	9.19251e-08
MA1540.1_NR5A1	1.69662e-10	-0.660514	0.476	0.77	1.07396e-07
MA0047.3_FOXA2	2.20475e-10	0.744962	0.937	0.824	1.39561e-07
MA1101.2_BACH2	2.27564e-10	-2.51446	0.21	0.386	1.44048e-07
MA0884.1_DUXA	2.54173e-10	1.55934	0.888	0.763	1.60891e-07
MA0788.1_POU3F3	2.55177e-10	2.01167	0.958	0.846	1.61527e-07
MA1683.1_FOXA3	3.07023e-10	0.621917	0.902	0.819	1.94345e-07
MA1643.1_NFIB	3.10661e-10	-1.66565	0.79	0.941	1.96648e-07
MA0888.1_EVX2	3.38655e-10	1.19602	0.909	0.89	2.14368e-07
MA0159.1_RARA::RXRA	4.29788e-10	-0.739826	0.517	0.787	2.72056e-07
MA1576.1_THRB(var.3)	4.62777e-10	-0.500121	0.315	0.592	2.92938e-07
MA0823.1_HEY1	5.59678e-10	0.687529	0.762	0.589	3.54276e-07
MA0873.1_HOXD12	6.68505e-10	0.631655	0.916	0.853	4.23164e-07
MA1501.1_HOXB7	7.24807e-10	0.625208	0.951	0.902	4.58803e-07
MA1463.1_ARGFX	7.50329e-10	2.17657	0.972	0.907	4.74958e-07
MA1560.1_SOHLH2	7.61951e-10	0.751933	0.853	0.697	4.82315e-07
MA0794.1_PROX1	1.07104e-09	0.556393	0.713	0.491	6.77969e-07
MA0777.1_MYBL2	1.2051e-09	0.555379	0.755	0.565	7.62827e-07
MA0113.3_NR3C1	1.25649e-09	-2.96317	0.455	0.665	7.95358e-07
MA1542.1_OSR1	1.6128e-09	0.474995	0.783	0.658	1.0209e-06
MA0258.2_ESR2	1.76538e-09	-0.343596	0.483	0.699	1.11748e-06
MA1494.1_HNF4A(var.2)	1.83992e-09	-0.481481	0.524	0.802	1.16467e-06
MA0658.1_LHX6	1.9612e-09	0.951879	0.923	0.888	1.24144e-06
MA0908.1_HOXD11	2.2696e-09	0.661835	0.93	0.809	1.43665e-06
MA0713.1_PHOX2A	2.35599e-09	2.06253	0.993	0.883	1.49134e-06
MA0140.2_GATA1::TAL1	2.4274e-09	0.693709	0.853	0.746	1.53654e-06
MA1639.1_MEIS1(var.2)	2.68433e-09	1.29258	0.951	0.878	1.69918e-06
MA0698.1_ZBTB18	2.69434e-09	-0.589532	0.944	0.802	1.70551e-06
MA0496.3_MAFK	2.83832e-09	-0.820525	0.182	0.355	1.79665e-06
MA1651.1_ZFP42	2.95667e-09	0.684038	0.79	0.719	1.87157e-06
MA1495.1_HOXA1	3.57121e-09	0.48204	0.916	0.895	2.26058e-06
MA0904.2_HOXB5	3.57121e-09	0.48204	0.916	0.895	2.26058e-06
MA0683.1_POU4F2	3.80244e-09	1.15276	0.986	0.87	2.40694e-06
MA0035.4_GATA1	6.6806e-09	0.312006	0.853	0.694	4.22882e-06
MA1103.2_FOXK2	7.36789e-09	0.644216	0.853	0.817	4.66387e-06
MA0627.2_POU2F3	7.39462e-09	0.589426	0.972	0.846	4.6808e-06
MA1556.1_RXRG(var.2)	7.61191e-09	-0.416389	0.126	0.279	4.81834e-06
MA0865.1_E2F8	1.01924e-08	0.576618	0.888	0.773	6.45177e-06
MA0716.1_PRRX1	1.05268e-08	1.56001	0.958	0.897	6.66349e-06
MA0721.1_UNCX	1.05268e-08	1.56001	0.958	0.897	6.66349e-06
MA0593.1_FOXP2	1.38105e-08	0.606562	0.93	0.858	8.74206e-06
MA1102.2_CTCFL	1.47232e-08	0.679807	0.916	0.741	9.31982e-06
MA0887.1_EVX1	1.76391e-08	0.941052	0.916	0.905	1.11656e-05
MA0465.2_CDX2	1.78902e-08	0.683791	0.951	0.848	1.13245e-05
MA1106.1_HIF1A	1.8017e-08	0.431916	0.783	0.631	1.14047e-05
MA0754.1_CUX1	1.80807e-08	0.423976	0.86	0.748	1.14451e-05
MA0059.1_MAX::MYC	2.11869e-08	0.455273	0.699	0.521	1.34113e-05
MA0852.2_FOXK1	2.17145e-08	0.681778	0.867	0.812	1.37453e-05
MA0694.1_ZBTB7B	2.24116e-08	0.47213	0.846	0.699	1.41865e-05
MA0792.1_POU5F1B	2.7168e-08	1.31957	0.965	0.861	1.71973e-05
MA0595.1_SREBF1	2.9641e-08	-0.434152	0.308	0.548	1.87628e-05
MA1493.1_HES6	3.24443e-08	0.515482	0.776	0.623	2.05373e-05
MA0031.1_FOXD1	3.33575e-08	0.633575	0.874	0.8	2.11153e-05
MA0042.2_FOXI1	3.75242e-08	0.631946	0.874	0.8	2.37528e-05
MA0033.2_FOXL1	3.75242e-08	0.631946	0.874	0.8	2.37528e-05
MA0848.1_FOXO4	3.75242e-08	0.631946	0.874	0.8	2.37528e-05
MA0849.1_FOXO6	3.75242e-08	0.631946	0.874	0.8	2.37528e-05
MA0850.1_FOXP3	3.75242e-08	0.631946	0.874	0.8	2.37528e-05
MA0791.1_POU4F3	3.9112e-08	1.47264	0.993	0.856	2.47579e-05
MA1147.1_NR4A2::RXRA	4.2779e-08	-0.32574	0.35	0.631	2.70791e-05
MA0900.2_HOXA2	4.38218e-08	0.690291	0.93	0.919	2.77392e-05
MA1476.1_DLX5	4.97569e-08	0.553228	0.909	0.829	3.14961e-05
MA1500.1_HOXB6	5.18439e-08	0.950361	0.965	0.907	3.28172e-05
MA0768.1_LEF1	6.83218e-08	0.576496	0.902	0.875	4.32477e-05
MA0651.1_HOXC11	7.43612e-08	0.564774	0.895	0.848	4.70706e-05
MA0141.3_ESRRB	7.9831e-08	-0.467862	0.524	0.726	5.0533e-05
MA0703.2_LMX1B	8.09162e-08	1.6545	0.965	0.924	5.12199e-05
MA0148.4_FOXA1	8.34103e-08	0.815756	0.93	0.829	5.27987e-05
MA0758.1_E2F7	1.0273e-07	0.594488	0.874	0.792	6.50284e-05
MA0157.2_FOXO3	1.04465e-07	0.748363	0.853	0.795	6.61262e-05
MA1117.1_RELB	1.04465e-07	-0.438442	0.531	0.785	6.61262e-05
MA1480.1_DPRX	1.09473e-07	0.873263	0.839	0.78	6.92963e-05
MA0674.1_NKX6-1	1.10576e-07	0.744513	0.958	0.895	6.99945e-05
MA0610.1_DMRT3	1.10576e-07	0.543654	0.832	0.726	6.99945e-05
MA0789.1_POU3F4	1.59342e-07	1.50484	0.951	0.87	0.000100864
MA0715.1_PROP1	1.76484e-07	1.22188	0.958	0.853	0.000111715
MA0901.2_HOXB13	2.01913e-07	0.954291	0.944	0.844	0.000127811
MA0637.1_CENPB	2.21277e-07	0.260253	0.615	0.428	0.000140069
MA0160.1_NR4A2	2.27132e-07	-0.300988	0.469	0.663	0.000143774
MA1125.1_ZNF384	2.48824e-07	0.273734	0.86	0.67	0.000157506
MA0647.1_GRHL1	2.69873e-07	0.520098	0.804	0.626	0.00017083
MA0075.3_PRRX2	3.28701e-07	1.56755	0.923	0.91	0.000208068
MA0068.2_PAX4	3.65502e-07	0.951554	0.937	0.907	0.000231363
MA0692.1_TFEB	3.82289e-07	-0.523591	0.154	0.296	0.000241989
MA0644.1_ESX1	4.73474e-07	0.923174	0.923	0.897	0.000299709
MA1640.1_MEIS2(var.2)	5.61909e-07	1.42068	0.944	0.917	0.000355688
MA1513.1_KLF15	6.04232e-07	0.948695	0.657	0.479	0.000382479
MA1541.1_NR6A1	6.19661e-07	-0.428635	0.524	0.753	0.000392245
MA0729.1_RARA	7.00477e-07	-0.431431	0.252	0.35	0.000443402
MA0131.2_HINFP	7.07098e-07	1.17067	0.818	0.738	0.000447593
MA0662.1_MIXL1	8.744e-07	1.91336	0.944	0.907	0.000553495
MA0145.3_TFCP2	9.68745e-07	0.529507	0.734	0.65	0.000613215
MA0498.2_MEIS1	9.77792e-07	0.387496	0.86	0.707	0.000618942
MA0147.3_MYC	1.13409e-06	0.383752	0.685	0.528	0.000717879
MA1528.1_NFIX(var.2)	1.17316e-06	-0.642658	0.818	0.949	0.000742608
MA0890.1_GBX2	1.37183e-06	1.01497	0.937	0.907	0.000868371
MA0115.1_NR1H2::RXRA	1.37183e-06	-0.34442	0.483	0.672	0.000868371
MA0770.1_HSF2	1.37183e-06	-0.445269	0.503	0.748	0.000868371
MA0618.1_LBX1	1.42308e-06	1.16232	0.951	0.888	0.000900812
MA0909.2_HOXD13	1.47167e-06	0.429707	0.895	0.797	0.00093157
MA1561.1_SOX12	1.7238e-06	0.681492	0.916	0.902	0.00109117
MA0066.1_PPARG	1.73429e-06	-0.31746	0.455	0.682	0.0010978
MA1115.1_POU5F1	2.06015e-06	0.534851	0.972	0.856	0.00130408
MA1487.1_FOXE1	2.11035e-06	0.44334	0.923	0.819	0.00133585
MA0630.1_SHOX	2.12308e-06	1.06039	0.923	0.885	0.00134391
MA0717.1_RAX2	2.12308e-06	1.06039	0.923	0.885	0.00134391
MA1473.1_CDX4	2.18129e-06	0.813654	0.93	0.88	0.00138076
MA1496.1_HOXA4	2.35114e-06	0.661256	0.902	0.841	0.00148827
MA1523.1_MSANTD3	2.36526e-06	-0.444227	0.497	0.756	0.00149721
MA1537.1_NR2F1(var.2)	2.68136e-06	-0.463224	0.385	0.545	0.0016973
MA0737.1_GLIS3	2.77888e-06	-0.354669	0.552	0.782	0.00175903
MA1133.1_JUN::JUNB(var.2)	2.82891e-06	-0.359379	0.133	0.264	0.0017907
MA1637.1_EBF3	2.92288e-06	-0.479857	0.657	0.868	0.00185018
MA0523.1_TCF7L2	3.31977e-06	1.03562	0.93	0.907	0.00210141
MA0825.1_MNT	3.85762e-06	0.335507	0.692	0.545	0.00244188
MA1577.1_TLX2	4.06668e-06	1.42485	0.902	0.892	0.00257421
MA0785.1_POU2F1	4.19973e-06	1.2245	0.951	0.861	0.00265843
MA0158.2_HOXA5	4.3243e-06	0.421724	0.902	0.858	0.00273728
MA1509.1_IRF6	4.62439e-06	0.415104	0.671	0.56	0.00292724
MA0154.4_EBF1	4.69221e-06	-0.556969	0.713	0.866	0.00297017
MA1563.1_SOX18	5.51997e-06	1.1111	0.909	0.892	0.00349414
MA0769.2_TCF7	5.63278e-06	1.28924	0.923	0.892	0.00356555
MA0863.1_MTF1	5.7147e-06	0.551251	0.902	0.822	0.0036174
MA0839.1_CREB3L1	7.76715e-06	0.428175	0.692	0.54	0.0049166
MA1649.1_ZBTB12	7.85614e-06	-0.408801	0.538	0.765	0.00497294
MA0594.2_HOXA9	9.02851e-06	0.346061	0.762	0.697	0.00571505
MA0025.2_NFIL3	1.15333e-05	0.286722	0.706	0.601	0.0073006
MA0828.1_SREBF2(var.2)	1.17614e-05	-0.280732	0.147	0.244	0.00744498
MA0833.2_ATF4	1.27531e-05	-0.598096	0.112	0.257	0.00807268
MA0786.1_POU3F1	1.38242e-05	1.47072	0.965	0.863	0.0087507
MA0083.3_SRF	1.54005e-05	1.03314	0.629	0.545	0.00974854
MA0526.3_USF2	1.67283e-05	-0.644076	0.133	0.171	0.010589
MA0699.1_LBX2	1.67744e-05	1.00067	0.846	0.883	0.0106182
MA1575.1_THRB(var.2)	1.67744e-05	-0.297671	0.462	0.653	0.0106182
MA1105.2_GRHL2	1.77218e-05	0.376339	0.797	0.78	0.0112179
MA0527.1_ZBTB33	1.82145e-05	0.756085	0.769	0.653	0.0115298
MA0892.1_GSX1	1.8618e-05	1.16313	0.951	0.912	0.0117852
MA1549.1_POU6F1(var.2)	2.02634e-05	0.769445	0.937	0.885	0.0128267
MA0855.1_RXRB	2.07664e-05	-0.300116	0.434	0.609	0.0131452
MA0773.1_MEF2D	2.42394e-05	0.479233	0.622	0.516	0.0153436
MA0511.2_RUNX2	2.7072e-05	-0.772817	0.329	0.54	0.0171366
MA0660.1_MEF2B	2.81849e-05	0.45088	0.545	0.423	0.0178411
MA0697.1_ZIC3	2.98961e-05	0.348801	0.888	0.787	0.0189242
MA0700.2_LHX2	3.12855e-05	0.942831	0.916	0.866	0.0198037
MA0878.2_CDX1	3.30867e-05	0.55289	0.923	0.87	0.0209439
MA0886.1_EMX2	3.39786e-05	0.97053	0.937	0.919	0.0215084
MA0656.1_JDP2(var.2)	4.37847e-05	-0.540107	0.175	0.284	0.0277157
MA1656.1_ZNF449	4.60201e-05	-0.295206	0.622	0.853	0.0291307
MA1124.1_ZNF24	4.67483e-05	0.347092	0.951	0.853	0.0295916
MA0893.2_GSX2	5.31173e-05	0.850531	0.93	0.914	0.0336232
MA1589.1_ZNF140	5.38115e-05	-0.371011	0.524	0.709	0.0340627
MA0093.3_USF1	5.50829e-05	-0.612311	0.147	0.222	0.0348675
MA0722.1_VAX1	5.74136e-05	0.793696	0.93	0.88	0.0363428
MA0723.1_VAX2	5.74136e-05	0.793696	0.93	0.88	0.0363428
MA0682.2_PITX1	6.7878e-05	-0.308375	0.545	0.797	0.0429668
MA1631.1_ASCL1(var.2)	7.01769e-05	1.72091	0.853	0.731	0.044422
MA0499.2_MYOD1	9.07177e-05	1.77204	0.832	0.76	0.0574243
MA1570.1_TFAP4(var.2)	9.49289e-05	0.381264	0.65	0.518	0.06009
MA1600.1_ZNF684	0.000135245	-0.46736	0.643	0.822	0.08561
MA1154.1_ZNF282	0.000162977	-0.327013	0.58	0.773	0.103164
MA0714.1_PITX3	0.000172372	0.312456	0.818	0.775	0.109112
MA0074.1_RXRA::VDR	0.000190856	-0.283027	0.51	0.694	0.120812
MA1148.1_PPARA::RXRA	0.000244376	-0.343693	0.434	0.584	0.15469
MA0666.1_MSX1	0.000275813	0.582856	0.818	0.782	0.174589
MA0708.1_MSX2	0.000275813	0.582856	0.818	0.782	0.174589
MA0876.1_BSX	0.000275813	0.582856	0.818	0.782	0.174589
MA1636.1_CEBPG(var.2)	0.000281075	-0.775817	0.147	0.215	0.17792
MA0653.1_IRF9	0.000311009	-2.19002	0.385	0.528	0.196869
MA0132.2_PDX1	0.00031394	0.831802	0.937	0.914	0.198724
MA1481.1_DRGX	0.00031394	0.831802	0.937	0.914	0.198724
MA1527.1_NFIC(var.2)	0.000340716	-2.29428	0.811	0.944	0.215673
MA0084.1_SRY	0.000343107	0.434945	0.895	0.875	0.217187
MA0778.1_NFKB2	0.000343908	-0.388989	0.364	0.499	0.217694
MA0724.1_VENTX	0.000354478	0.314059	0.818	0.782	0.224385
MA1122.1_TFDP1	0.000374794	0.438962	0.727	0.67	0.237245
MA1652.1_ZKSCAN5	0.000408259	-0.71351	0.476	0.601	0.258428
MA0903.1_HOXB3	0.000409201	1.06401	0.923	0.885	0.259024
MA0894.1_HESX1	0.000415852	0.789846	0.867	0.848	0.263234
MA0504.1_NR2C2	0.00044044	-0.49913	0.601	0.756	0.278798
MA1564.1_SP9	0.000522589	0.692517	0.692	0.535	0.330799
MA0139.1_CTCF	0.000603761	1.96008	0.685	0.584	0.38218
MA0914.1_ISL2	0.000645719	0.639827	0.839	0.873	0.40874
MA1491.1_GLI3	0.000669191	-0.471561	0.615	0.758	0.423598
MA0787.1_POU3F2	0.000705889	0.783145	0.965	0.87	0.446828
MA0696.1_ZIC1	0.000813095	0.425524	0.888	0.824	0.514689
MA1518.1_LHX1	0.000907156	0.465384	0.853	0.834	0.57423
MA0654.1_ISX	0.00114327	1.11404	0.909	0.888	0.723692
MA0701.2_LHX9	0.00114327	1.11404	0.909	0.888	0.723692
MA1131.1_FOSL2::JUN(var.2)	0.00114818	-0.499346	0.182	0.291	0.7268
MA1653.1_ZNF148	0.00115065	0.452478	0.93	0.768	0.728359
MA0471.2_E2F6	0.00122161	0.453535	0.916	0.758	0.773282
MA0784.1_POU1F1	0.00122684	1.46035	0.951	0.863	0.776587
MA1139.1_FOSL2::JUNB(var.2)	0.00125325	-0.304803	0.168	0.23	0.793307
MA0670.1_NFIA	0.00126665	1.06861	0.748	0.912	0.801792
MA1475.1_CREB3L4(var.2)	0.0013216	-0.335872	0.14	0.198	0.836573
MA0725.1_VSX1	0.00147492	1.0189	0.888	0.895	0.933624
MA0726.1_VSX2	0.00147492	1.0189	0.888	0.895	0.933624
MA0648.1_GSC	0.00153491	0.331853	0.776	0.763	0.9716
MA0079.4_SP1	0.00198091	-0.333905	0.091	0.139	1
MA1645.1_NKX2-2	0.00216741	-0.300329	0.545	0.707	1
MA0867.2_SOX4	0.00217626	0.572865	0.951	0.934	1
MA0899.1_HOXA10	0.0030674	0.744862	0.965	0.878	1
MA0474.2_ERG	0.00307955	-2.99329	0.056	0.103	1
MA1155.1_ZSCAN4	0.00315963	0.306479	0.944	0.861	1
MA0442.2_SOX10	0.00358924	0.838516	0.944	0.927	1
MA0671.1_NFIX	0.00390952	0.362795	0.804	0.919	1
MA0822.1_HES7	0.00393227	0.455777	0.636	0.496	1
MA0762.1_ETV2	0.00397814	-2.83878	0.098	0.191	1
MA1632.1_ATF2	0.0040792	-0.484839	0.252	0.335	1
MA0525.2_TP63	0.00409495	0.676691	0.636	0.577	1
MA1420.1_IRF5	0.00428012	-0.34766	0.392	0.501	1
MA1601.1_ZNF75D	0.00484517	-0.637311	0.72	0.839	1
MA0138.2_REST	0.00488206	-0.284478	0.79	0.885	1
MA1119.1_SIX2	0.00528496	0.282856	0.741	0.731	1
MA1143.1_FOSL1::JUND(var.2)	0.00546664	-0.413045	0.147	0.171	1
MA1657.1_ZNF652	0.00614778	0.488497	0.874	0.892	1
MA0069.1_PAX6	0.00620498	0.440047	0.692	0.653	1
MA0684.2_RUNX3	0.00626266	-0.298461	0.462	0.577	1
MA0640.2_ELF3	0.00652223	-8.93491	0.189	0.279	1
MA0675.1_NKX6-2	0.00668013	0.638892	0.951	0.924	1
MA1572.1_TGIF2LY	0.00712244	0.521616	0.678	0.665	1
MA0766.2_GATA5	0.00746786	0.541379	0.72	0.66	1
MA0043.3_HLF	0.00788502	0.315343	0.559	0.511	1
MA0736.1_GLIS2	0.00844333	-0.313725	0.678	0.792	1
MA0620.3_MITF	0.00929753	-0.458476	0.182	0.193	1
MA0830.2_TCF4	0.00954811	0.284637	0.769	0.711	1
MA0775.1_MEIS3	0.0104824	0.406994	0.706	0.672	1
MA1597.1_ZNF528	0.0106675	0.470403	0.825	0.873	1
MA1120.1_SOX13	0.0109316	0.265406	0.916	0.87	1
MA1508.1_IKZF1	0.0111238	-6.01406	0.531	0.443	1
MA0492.1_JUND(var.2)	0.017094	-0.376153	0.315	0.406	1
MA1479.1_DMRTC2	0.0173217	0.58329	0.762	0.773	1
MA1418.1_IRF3	0.0199751	-0.78695	0.517	0.611	1
MA1522.1_MAZ	0.0233456	0.853652	0.923	0.817	1
MA0912.2_HOXD3	0.0250306	0.601485	0.86	0.91	1
MA0652.1_IRF8	0.0250701	-1.0138	0.434	0.496	1
MA1579.1_ZBTB26	0.0258307	-0.423318	0.741	0.875	1
MA1571.1_TGIF2LX	0.0262801	0.585925	0.664	0.638	1
MA0098.3_ETS1	0.0277122	-2.90501	0.063	0.108	1
MA0672.1_NKX2-3	0.0278417	-0.284713	0.615	0.743	1
MA0868.2_SOX8	0.0303105	0.619284	0.888	0.89	1
MA1484.1_ETS2	0.0308263	-3.15199	0.098	0.13	1
MA0161.2_NFIC	0.0345994	1.08311	0.832	0.914	1
MA0731.1_BCL6B	0.0349134	-0.323077	0.825	0.929	1
MA0902.2_HOXB2	0.0360317	0.605217	0.888	0.9	1
MA0027.2_EN1	0.0360857	0.807401	0.839	0.9	1
MA0866.1_SOX21	0.0457944	0.36324	0.874	0.912	1
MA0634.1_ALX3	0.0471332	2.23933	0.916	0.9	1
MA1478.1_DMRTA2	0.0496968	0.464771	0.769	0.782	1
MA0734.2_GLI2	0.0508411	-0.308515	0.636	0.765	1
MA0774.1_MEIS2	0.0514944	0.38092	0.762	0.76	1
MA0821.1_HES5	0.0525246	0.251362	0.573	0.511	1
MA0831.2_TFE3	0.0589921	-0.31994	0.231	0.227	1
MA1581.1_ZBTB6	0.0603119	-0.288056	0.734	0.795	1
MA0650.2_HOXA13	0.064595	0.744574	0.874	0.868	1
MA0599.1_KLF5	0.0707248	0.260519	0.804	0.68	1
MA0797.1_TGIF2	0.0785571	0.351928	0.573	0.746	1
MA1655.1_ZNF341	0.0879843	-0.272447	0.804	0.907	1
MA1107.2_KLF9	0.112433	-0.367727	0.727	0.751	1
MA1152.1_SOX15	0.115499	1.32698	0.86	0.897	1
MA1127.1_FOSB::JUN	0.116346	-0.266225	0.21	0.286	1
MA1562.1_SOX14	0.121681	0.560448	0.902	0.912	1
MA0861.1_TP73	0.123303	0.315885	0.469	0.555	1
MA0473.3_ELF1	0.13198	-6.54426	0.308	0.323	1
MA0081.2_SPIB	0.133078	-14.1494	0.105	0.171	1
MA0598.3_EHF	0.13355	-11.5896	0.112	0.125	1
MA0119.1_NFIC::TLX1	0.1377	-0.592729	0.825	0.919	1
MA0760.1_ERF	0.15092	-3.21508	0.063	0.108	1
MA0517.1_STAT1::STAT2	0.158691	-2.77177	0.406	0.472	1
MA0522.3_TCF3	0.159773	0.525821	0.692	0.704	1
MA0838.1_CEBPG	0.160135	-2.56565	0.154	0.081	1
MA0882.1_DLX6	0.160317	0.455931	0.79	0.836	1
MA0018.4_CREB1	0.183217	-0.309715	0.343	0.401	1
MA0050.2_IRF1	0.186649	-2.19528	0.559	0.528	1
MA0475.2_FLI1	0.202785	-2.29766	0.098	0.115	1
MA0710.1_NOTO	0.208898	1.06292	0.902	0.951	1
MA0796.1_TGIF1	0.219	0.592192	0.615	0.756	1
MA0837.1_CEBPE	0.220144	-1.53987	0.224	0.12	1
MA0642.1_EN2	0.222906	0.442831	0.818	0.892	1
MA0759.1_ELK3	0.250643	-2.23339	0.098	0.103	1
MA0130.1_ZNF354C	0.253164	-0.297189	0.881	0.834	1
MA1647.1_PRDM4	0.272103	-0.422599	0.79	0.775	1
MA0913.2_HOXD9	0.276649	0.49127	0.874	0.905	1
MA0076.2_ELK4	0.277188	-3.12199	0.112	0.132	1
MA0612.2_EMX1	0.279348	0.422358	0.804	0.924	1
MA1525.1_NFATC4	0.395484	0.30483	0.79	0.824	1
MA0466.2_CEBPB	0.401952	-1.62378	0.224	0.13	1
MA1548.1_PLAGL2	0.407792	-0.565835	0.797	0.841	1
MA1587.1_ZNF135	0.426321	-0.25375	0.322	0.271	1
MA0100.3_MYB	0.432367	0.741957	0.713	0.77	1
MA0875.1_BARX1	0.453364	0.292612	0.825	0.863	1
MA0836.2_CEBPD	0.483247	-1.08915	0.28	0.21	1
MA0750.2_ZBTB7A	0.483627	-1.57267	0.14	0.235	1
MA0162.4_EGR1	0.491265	0.585733	0.776	0.675	1
MA1419.1_IRF4	0.500128	-1.08883	0.476	0.484	1
MA1644.1_NFYC	0.502454	0.286457	0.392	0.33	1
MA1535.1_NR2C1	0.519289	0.314797	0.545	0.509	1
MA0687.1_SPIC	0.533203	-9.98753	0.126	0.174	1
MA0072.1_RORA(var.2)	0.544874	0.298296	0.538	0.523	1
MA0783.1_PKNOX2	0.567351	0.638159	0.643	0.787	1
MA1648.1_TCF12(var.2)	0.579795	0.432786	0.643	0.714	1
MA0080.5_SPI1	0.585227	-8.89904	0.35	0.335	1
MA0781.1_PAX9	0.590682	0.264043	0.497	0.572	1
MA0028.2_ELK1	0.610599	-2.15523	0.126	0.103	1
MA0102.4_CEBPA	0.621312	-2.43775	0.357	0.22	1
MA1108.2_MXI1	0.641672	0.422963	0.664	0.699	1
MA0062.3_GABPA	0.748208	-7.38065	0.336	0.33	1
MA0805.1_TBX1	0.796673	0.337367	0.566	0.623	1
MA0106.3_TP53	0.811754	0.618959	0.65	0.702	1
MA1569.1_TFAP2E	0.829754	0.260992	0.811	0.829	1
MA0764.2_ETV4	0.838788	-1.78866	0.51	0.506	1
MA0149.1_EWSR1-FLI1	0.897735	-0.630545	0.811	0.809	1
MA0761.2_ETV1	0.910762	-4.78278	0.385	0.379	1
MA0051.1_IRF2	0.94658	-1.08661	0.727	0.724	1
MA0073.1_RREB1	0.973761	-0.345311	0.797	0.775	1

## Sheet: regions
differentially accessible regions between PDGFRA-amplified cells and EGFR-amplified cells in CGY4349
	query_region	p_val	avg_logFC	pct.1	pct.2	p_val_adj	tx_id	gene_name	gene_id	gene_biotype	type	closest_region	distance
1	chr7-47742791-47888947	2.86739e-53	-0.491359	0.944	1	4.99319e-48	ENST00000433506	PKD1L1	ENSG00000158683	protein_coding	cds	chr7-47813121-47813237	0
2	chr7-48388675-48415411	5.89864e-53	-0.539649	0.413	0.973	1.02717e-47	ENST00000544596	ABCA13	ENSG00000179869	protein_coding	cds	chr7-48412353-48412583	0
3	chr4-53346836-53348709	6.47343e-46	1.13621	0.86	0.342	1.12726e-40	ENST00000611795	SCFD2	ENSG00000184178	protein_coding	gap	chr4-53313764-53352597	0
4	chr7-116958479-116975376	3.57605e-45	-0.516681	0.322	0.914	6.22723e-40	ENST00000446490	ST7	ENSG00000004866	protein_coding	gap	chr7-116953692-117099761	0
5	chr4-54929151-54930928	8.38305e-41	1.27051	0.587	0.078	1.4598e-35	ENST00000509711	RP11-463H12.2	ENSG00000248317	lincRNA	exon	chr4-54943630-54943687	12701
6	chr4-54783570-54784990	3.01903e-38	1.14348	0.643	0.139	5.25725e-33	ENST00000288135	KIT	ENSG00000157404	protein_coding	utr	chr4-54738558-54740715	42854
7	chr4-55086525-55088188	2.11294e-37	1.38698	0.455	0.032	3.67941e-32	ENST00000263923	KDR	ENSG00000128052	protein_coding	cds	chr4-55087607-55087758	0
8	chr4-52288185-52292638	4.44546e-37	1.24635	0.79	0.298	7.7412e-32	ENST00000295213	SPATA18	ENSG00000163071	protein_coding	utr	chr4-52094888-52097292	190892
9	chr7-68684206-68685509	1.57562e-36	0.462861	0.441	0.027	2.74374e-31	ENST00000410496	RNA5SP231	ENSG00000222428	rRNA	exon	chr7-68723911-68724048	38401
10	chr7-48416163-48516144	7.80094e-35	-0.34491	0.706	0.983	1.35843e-29	ENST00000544596	ABCA13	ENSG00000179869	protein_coding	cds	chr7-48511084-48511199	0
11	chr4-54260178-54261593	9.49699e-35	1.0379	0.664	0.193	1.65378e-29	ENST00000512522	PDGFRA	ENSG00000134853	protein_coding	cds	chr4-54261095-54261412	0
12	chr4-54851142-54852950	1.06371e-34	1.35728	0.497	0.064	1.8523e-29	ENST00000514413	RP11-273B19.1	ENSG00000251256	lincRNA	gap	chr4-54845613-54858821	0
13	chr4-54331423-54334650	1.24781e-34	1.2072	0.783	0.359	2.17291e-29	ENST00000511634	RP11-231C18.1	ENSG00000248184	lincRNA	gap	chr4-54332935-54355523	0
14	chr4-52036609-52039512	1.2973e-34	0.952376	0.867	0.567	2.25908e-29	ENST00000506357	SGCB	ENSG00000163069	protein_coding	cds	chr4-52038227-52038245	0
15	chr4-54656827-54660170	1.8575e-33	0.913951	0.776	0.357	3.23459e-28	ENST00000412167	KIT	ENSG00000157404	protein_coding	cds	chr4-54658015-54658081	0
16	chr4-53701624-53704098	3.38762e-33	1.01898	0.86	0.533	5.8991e-28	ENST00000507166	RP11-231C18.3	ENSG00000282278	protein_coding	gap	chr4-53425966-54274924	0
17	chr4-53313227-53315628	1.90426e-32	1.0397	0.72	0.269	3.31603e-27	ENST00000611795	SCFD2	ENSG00000184178	protein_coding	cds	chr4-53313636-53313763	0
18	chr4-54224942-54235305	2.02709e-32	0.87174	0.965	0.873	3.52991e-27	ENST00000512143	PDGFRA	ENSG00000134853	protein_coding	utr	chr4-54229293-54229415	0
19	chr4-55545015-55548941	2.73198e-31	0.795145	0.93	0.797	4.75739e-26	ENST00000513440	CLOCK	ENSG00000134852	protein_coding	utr	chr4-55546782-55547138	0
20	chr4-55393128-55394354	3.20949e-31	1.15031	0.587	0.144	5.58891e-26	ENST00000608136	SRD5A3-AS1	ENSG00000249700	processed_transcript	gap	chr4-55387538-55395794	0
21	chr4-56957698-56959226	5.53257e-31	0.756879	0.615	0.154	9.63426e-26	ENST00000602820	RP11-738E22.3	ENSG00000269949	lincRNA	exon	chr4-56960927-56961373	1700
22	chr4-55078724-55080658	1.0814e-30	1.32836	0.427	0.042	1.88312e-25	ENST00000263923	KDR	ENSG00000128052	protein_coding	cds	chr4-55079941-55080163	0
23	chr4-52861183-52863691	2.08546e-30	0.899824	0.853	0.592	3.63155e-25	ENST00000248706	RASL11B	ENSG00000128045	protein_coding	cds	chr4-52863268-52863324	0
24	chr4-55345602-55347423	9.87066e-30	0.808834	0.874	0.628	1.71885e-24	ENST00000505210	SRD5A3	ENSG00000128039	protein_coding	cds	chr4-55346412-55346557	0
25	chr4-52711615-52714021	1.14604e-29	0.740588	0.909	0.729	1.99568e-24	ENST00000623036	DANCR	ENSG00000226950	processed_transcript	gap	chr4-52713703-52714198	0
26	chr4-52867153-52871710	1.1595e-29	0.946859	0.797	0.423	2.01912e-24	ENST00000248706	RASL11B	ENSG00000128045	protein_coding	utr	chr4-52865806-52866835	317
27	chr4-55125088-55126575	1.988e-29	1.5318	0.371	0.027	3.46184e-24	ENST00000263923	KDR	ENSG00000128052	protein_coding	cds	chr4-55125227-55125293	0
28	chr12-114682881-114685525	1.31682e-28	0.25762	0.441	0.054	2.29306e-23	ENST00000349155	TBX3	ENSG00000135111	protein_coding	cds	chr12-114682812-114683200	0
29	chr4-54217158-54218615	1.62509e-28	0.849054	0.762	0.428	2.82988e-23	ENST00000507166	RP11-231C18.3	ENSG00000282278	protein_coding	gap	chr4-53425966-54274924	0
30	chr10-70052391-70054193	2.0704e-28	0.408505	0.392	0.039	3.60533e-23	ENST00000455786	H2AFY2	ENSG00000099284	protein_coding	utr	chr10-70052880-70053000	0
31	chr4-56976006-56980086	6.96634e-28	0.780209	0.881	0.711	1.2131e-22	ENST00000450656	POLR2B	ENSG00000047315	protein_coding	cds	chr4-56978986-56979004	0
32	chr4-55930220-55931333	9.98745e-28	1.10607	0.503	0.108	1.73919e-22	ENST00000422247	CEP135	ENSG00000174799	protein_coding	exon	chr4-55948871-55949059	17537
33	chr4-52076599-52077273	1.00636e-27	1.50425	0.336	0.02	1.75245e-22	ENST00000505320	SPATA18	ENSG00000163071	protein_coding	cds	chr4-52076779-52077040	0
34	chr4-54439643-54441273	1.11026e-27	0.77866	0.587	0.171	1.93337e-22	ENST00000512628	RP11-545H22.1	ENSG00000251264	lincRNA	gap	chr4-54440765-54443766	0
35	chr4-52246223-52250951	1.84457e-27	1.17585	0.692	0.301	3.21207e-22	ENST00000295213	SPATA18	ENSG00000163071	protein_coding	utr	chr4-52094888-52097292	148930
36	chr7-68511145-68511837	2.38489e-27	0.744641	0.343	0.022	4.15297e-22	ENST00000410496	RNA5SP231	ENSG00000222428	rRNA	exon	chr7-68723911-68724048	212073
37	chr4-56386656-56388828	2.64289e-27	0.829591	0.846	0.619	4.60224e-22	ENST00000602986	AASDH	ENSG00000157426	protein_coding	utr	chr4-56387362-56387508	0
38	chr4-53554518-53559349	3.08221e-27	0.780613	0.853	0.604	5.36726e-22	ENST00000306888	LNX1	ENSG00000072201	protein_coding	cds	chr4-53557874-53557965	0
39	chr4-56870871-56872064	4.20737e-27	1.05554	0.594	0.178	7.32658e-22	ENST00000612429	REST	ENSG00000084093	protein_coding	exon	chr4-56907876-56908213	35811
40	chr4-52721579-52723446	4.47217e-27	0.703571	0.825	0.609	7.78771e-22	ENST00000454756	ERVMER34-1	ENSG00000226887	protein_coding	gap	chr4-52722745-52750929	0
41	chr4-52837470-52844529	6.0171e-27	0.929744	0.846	0.66	1.0478e-21	ENST00000248706	RASL11B	ENSG00000128045	protein_coding	exon	chr4-52862290-52862649	17760
42	chr7-158317151-158318839	6.47436e-27	0.427225	0.65	0.208	1.12743e-21	ENST00000409483	PTPRN2	ENSG00000155093	protein_coding	gap	chr7-158205274-158489734	0
43	chr4-52981668-52984848	1.91212e-26	0.932089	0.636	0.235	3.32972e-21	ENST00000401642	SCFD2	ENSG00000184178	protein_coding	gap	chr4-52920871-53145332	0
44	chr4-56047862-56050470	3.35647e-26	0.855138	0.832	0.628	5.84485e-21	ENST00000636006	KIAA1211	ENSG00000109265	protein_coding	utr	chr4-56049847-56050012	0
45	chr4-56544226-56545602	3.89226e-26	0.801843	0.741	0.401	6.77786e-21	ENST00000512175	THEGL	ENSG00000249693	protein_coding	gap	chr4-56531170-56548789	0
46	chr4-52656937-52660556	1.69232e-25	0.785024	0.867	0.633	2.94695e-20	ENST00000514536	USP46	ENSG00000109189	protein_coding	cds	chr4-52659115-52659150	0
47	chr4-56434382-56438205	1.89106e-25	0.768631	0.937	0.858	3.29304e-20	ENST00000512576	PAICS	ENSG00000128050	protein_coding	cds	chr4-56436313-56436328	0
48	chr4-55395022-55400023	1.92266e-25	0.702037	0.881	0.704	3.34807e-20	ENST00000508404	TMEM165	ENSG00000134851	protein_coding	cds	chr4-55396190-55396396	0
49	chr4-53195581-53198168	2.15896e-25	0.904798	0.769	0.423	3.75954e-20	ENST00000401642	SCFD2	ENSG00000184178	protein_coding	gap	chr4-53145583-53273825	0
50	chr4-52947863-52948959	2.42382e-25	1.19825	0.476	0.1	4.22076e-20	ENST00000401642	SCFD2	ENSG00000184178	protein_coding	gap	chr4-52920871-53145332	0
51	chr4-54402662-54403755	3.16761e-25	0.980503	0.594	0.215	5.51598e-20	ENST00000508241	RP11-231C18.2	ENSG00000248518	lincRNA	exon	chr4-54376246-54376752	25909
52	chr7-68185519-68186519	3.22369e-25	0.651363	0.322	0.022	5.61364e-20	ENST00000446187	RP5-945F2.3	ENSG00000226829	lincRNA	gap	chr7-68184917-68236298	0
53	chr4-54090618-54092764	4.71292e-25	0.749626	0.741	0.438	8.20694e-20	ENST00000507166	RP11-231C18.3	ENSG00000282278	protein_coding	gap	chr4-53425966-54274924	0
54	chr4-53640258-53641882	1.57061e-24	0.942042	0.706	0.337	2.73501e-19	ENST00000513421	LNX1	ENSG00000072201	protein_coding	gap	chr4-53617381-53674395	0
55	chr7-157008526-157011592	5.20425e-24	0.341572	0.657	0.24	9.06252e-19	ENST00000543409	MNX1	ENSG00000130675	protein_coding	cds	chr7-157008998-157009052	0
56	chr17-22463107-22464015	7.3283e-24	0.787969	0.294	0.017	1.27613e-18	ENST00000562182	RP11-744K17.1	ENSG00000261020	lincRNA	exon	chr17-22420022-22424731	38375
57	chr4-54781369-54782417	8.8862e-24	0.894407	0.399	0.064	1.54742e-18	ENST00000288135	KIT	ENSG00000157404	protein_coding	utr	chr4-54738558-54740715	40653
58	chr4-53364982-53366769	1.78858e-23	0.691918	0.762	0.467	3.11458e-18	ENST00000611795	SCFD2	ENSG00000184178	protein_coding	cds	chr4-53365104-53365941	0
59	chr4-53904930-53909482	2.60277e-23	0.851553	0.776	0.509	4.53238e-18	ENST00000507166	RP11-231C18.3	ENSG00000282278	protein_coding	gap	chr4-53425966-54274924	0
60	chr4-54062439-54066140	3.94308e-23	0.740809	0.825	0.682	6.86637e-18	ENST00000512964	CHIC2	ENSG00000109220	protein_coding	cds	chr4-54064182-54064300	0
61	chr4-55852916-55854624	4.53274e-23	0.754085	0.811	0.587	7.89317e-18	ENST00000381295	EXOC1	ENSG00000090989	protein_coding	utr	chr4-55853616-55853953	0
62	chr4-53015553-53016785	2.12457e-22	1.04163	0.538	0.186	3.69966e-17	ENST00000401642	SCFD2	ENSG00000184178	protein_coding	gap	chr4-52920871-53145332	0
63	chr4-8870772-8872511	4.02867e-22	0.35837	0.441	0.09	7.01541e-17	ENST00000506970	HMX1	ENSG00000215612	protein_coding	cds	chr4-8871221-8871614	0
64	chr4-52750693-52751993	4.63501e-22	1.30848	0.406	0.078	8.07126e-17	ENST00000443173	ERVMER34-1	ENSG00000226887	protein_coding	utr	chr4-52751343-52751640	0
65	chr4-56504730-56507096	5.9527e-22	0.900764	0.664	0.335	1.03659e-16	ENST00000360096	ARL9	ENSG00000196503	protein_coding	utr	chr4-56505343-56505509	0
66	chr4-54315131-54316272	7.64084e-22	0.706186	0.301	0.027	1.33055e-16	ENST00000511634	RP11-231C18.1	ENSG00000248184	lincRNA	exon	chr4-54332892-54332934	16619
67	chr7-67954991-67955606	8.68122e-22	0.680745	0.266	0.015	1.51172e-16	ENST00000444745	RP11-358M3.1	ENSG00000225209	lincRNA	exon	chr7-68020253-68020340	64646
68	chr4-53376802-53379268	9.66963e-22	0.689758	0.755	0.462	1.68384e-16	ENST00000507922	FIP1L1	ENSG00000145216	protein_coding	cds	chr4-53379225-53379264	0
69	chr4-54539133-54540194	1.04012e-21	0.91902	0.594	0.24	1.81123e-16	ENST00000508484	AC006552.1	ENSG00000250456	lincRNA	exon	chr4-54603211-54605177	63016
70	chr4-56099023-56100214	1.21201e-21	0.728316	0.622	0.274	2.11056e-16	ENST00000636006	KIAA1211	ENSG00000109265	protein_coding	gap	chr4-56050013-56179283	0
71	chr10-127618766-127620588	1.88081e-21	0.54425	0.566	0.196	3.27519e-16	ENST00000398023	NPS	ENSG00000214285	protein_coding	cds	chr10-127552460-127552639	66126
72	chr4-53929542-53930632	3.14716e-21	0.738139	0.615	0.276	5.48038e-16	ENST00000507166	RP11-231C18.3	ENSG00000282278	protein_coding	gap	chr4-53425966-54274924	0
73	chr7-68619150-68619963	3.31287e-21	1.43533	0.252	0.012	5.76894e-16	ENST00000410496	RNA5SP231	ENSG00000222428	rRNA	exon	chr7-68723911-68724048	103947
74	chr4-52545177-52546895	4.28718e-21	0.850316	0.531	0.183	7.46556e-16	ENST00000441222	USP46	ENSG00000109189	protein_coding	utr	chr4-52590972-52597639	44076
75	chr4-54971311-54972066	4.73212e-21	0.84868	0.392	0.071	8.24037e-16	ENST00000509711	RP11-463H12.2	ENSG00000248317	lincRNA	exon	chr4-54956641-54956818	14492
76	chr4-52105249-52107055	6.70043e-21	1.37038	0.329	0.044	1.16679e-15	ENST00000295213	SPATA18	ENSG00000163071	protein_coding	utr	chr4-52094888-52097292	7956
77	chr4-54322616-54323642	6.79049e-21	0.838567	0.427	0.095	1.18248e-15	ENST00000511634	RP11-231C18.1	ENSG00000248184	lincRNA	exon	chr4-54332892-54332934	9249
78	chr4-54106545-54110003	1.80779e-20	1.00564	0.692	0.399	3.14804e-15	ENST00000507166	RP11-231C18.3	ENSG00000282278	protein_coding	gap	chr4-53425966-54274924	0
79	chr4-52243495-52245507	2.36386e-20	1.00721	0.524	0.181	4.11635e-15	ENST00000295213	SPATA18	ENSG00000163071	protein_coding	utr	chr4-52094888-52097292	146202
80	chr4-55635138-55636967	2.531e-20	0.953755	0.49	0.152	4.40741e-15	ENST00000511469	NMU	ENSG00000109255	protein_coding	cds	chr4-55636081-55636192	0
81	chr4-56653427-56658567	3.55419e-20	0.994039	0.741	0.567	6.18916e-15	ENST00000556614	HOPX	ENSG00000171476	protein_coding	cds	chr4-56655857-56656000	0
82	chr4-52358758-52359453	4.13254e-20	1.65586	0.224	0.007	7.19628e-15	ENST00000441222	USP46	ENSG00000109189	protein_coding	utr	chr4-52590972-52597639	231518
83	chr13-34591576-34593008	5.55346e-20	-0.272961	0.014	0.44	9.67063e-15	ENST00000606365	RP11-266E6.3	ENSG00000271901	lincRNA	gap	chr13-34546019-34670999	0
84	chr7-46859569-46861118	6.31029e-20	0.405029	0.727	0.384	1.09886e-14	ENST00000424359	AC004901.1	ENSG00000232072	lincRNA	exon	chr7-46890625-46890780	29506
85	chr4-54399937-54401897	7.13756e-20	0.848599	0.615	0.313	1.24291e-14	ENST00000508241	RP11-231C18.2	ENSG00000248518	lincRNA	exon	chr4-54376246-54376752	23184
86	chr4-54318711-54319519	8.56964e-20	1.08928	0.336	0.054	1.49229e-14	ENST00000511634	RP11-231C18.1	ENSG00000248184	lincRNA	exon	chr4-54332892-54332934	13372
87	chr6-58028014-58028605	8.63571e-20	0.574556	0.301	0.034	1.5038e-14	ENST00000420759	XXbac-BPG55C20.7	ENSG00000225096	lincRNA	exon	chr6-57972094-57972218	55795
88	chr17-22310579-22311616	1.37548e-19	0.264943	0.273	0.024	2.39522e-14	ENST00000426869	FAM27E5	ENSG00000178130	lincRNA	exon	chr17-22299490-22299893	10685
89	chr7-68676824-68677727	1.3884e-19	0.381289	0.21	0.005	2.41772e-14	ENST00000410496	RNA5SP231	ENSG00000222428	rRNA	exon	chr7-68723911-68724048	46183
90	chr12-114371138-114372049	2.43568e-19	0.392188	0.329	0.049	4.24142e-14	ENST00000526441	TBX5	ENSG00000089225	protein_coding	gap	chr12-114366392-114385475	0
91	chr4-56905778-56910031	2.51174e-19	0.740381	0.797	0.704	4.37387e-14	ENST00000622863	REST	ENSG00000084093	protein_coding	utr	chr4-56908094-56908213	0
92	chr4-52954069-52955425	3.03076e-19	1.1001	0.434	0.115	5.27768e-14	ENST00000401642	SCFD2	ENSG00000184178	protein_coding	gap	chr4-52920871-53145332	0
93	chr4-54098523-54101530	5.05087e-19	0.740137	0.622	0.325	8.79544e-14	ENST00000611459	GSX2	ENSG00000180613	protein_coding	cds	chr4-54100345-54100918	0
94	chr16-87216296-87217268	6.29349e-19	0.340252	0.245	0.017	1.09593e-13	ENST00000566092	RP11-899L11.1	ENSG00000261095	lincRNA	gap	chr16-87213166-87225354	0
95	chr4-54516224-54517139	7.20372e-19	1.13916	0.252	0.02	1.25443e-13	ENST00000512628	RP11-545H22.1	ENSG00000251264	lincRNA	exon	chr4-54446666-54446723	69500
96	chr20-9532216-9532680	9.00291e-19	1.59747	0.203	0.005	1.56774e-13	ENST00000246070	LAMP5	ENSG00000125869	protein_coding	utr	chr20-9529821-9530524	1691
97	chr4-56409110-56411827	1.28805e-18	0.777275	0.678	0.44	2.24297e-13	ENST00000510643	PPAT	ENSG00000128059	protein_coding	gap	chr4-56407717-56435349	0
98	chr4-55409360-55410451	1.54944e-18	0.856841	0.378	0.081	2.69816e-13	ENST00000511710	TMEM165	ENSG00000134851	protein_coding	gap	chr4-55399254-55411613	0
99	chr4-56529843-56531969	2.25345e-18	0.685462	0.65	0.399	3.92409e-13	ENST00000512175	THEGL	ENSG00000249693	protein_coding	cds	chr4-56530677-56531169	0
100	chr4-54854998-54855882	2.83162e-18	1.22511	0.259	0.024	4.93089e-13	ENST00000514413	RP11-273B19.1	ENSG00000251256	lincRNA	gap	chr4-54845613-54858821	0
101	chr4-53899292-53900433	3.06053e-18	1.15953	0.259	0.024	5.32951e-13	ENST00000507166	RP11-231C18.3	ENSG00000282278	protein_coding	gap	chr4-53425966-54274924	0
102	chr4-56465431-56468736	3.84567e-18	0.752781	0.699	0.501	6.69673e-13	ENST00000510663	SRP72	ENSG00000174780	protein_coding	cds	chr4-56467636-56467744	0
103	chr20-25584892-25585864	3.99301e-18	0.338021	0.259	0.024	6.9533e-13	ENST00000422516	NINL	ENSG00000101004	protein_coding	utr	chr20-25585455-25585517	0
104	chr4-54276455-54278331	5.33909e-18	0.937382	0.531	0.213	9.29732e-13	ENST00000509490	PDGFRA	ENSG00000134853	protein_coding	cds	chr4-54277896-54278006	0
105	chr4-52376031-52376732	6.79688e-18	1.23648	0.343	0.066	1.18359e-12	ENST00000441222	USP46	ENSG00000109189	protein_coding	utr	chr4-52590972-52597639	214239
106	chr4-53862174-53863871	7.43994e-18	1.16677	0.28	0.034	1.29557e-12	ENST00000507166	RP11-231C18.3	ENSG00000282278	protein_coding	gap	chr4-53425966-54274924	0
107	chr4-56310052-56312334	8.16634e-18	0.696942	0.657	0.362	1.42206e-12	ENST00000636006	KIAA1211	ENSG00000109265	protein_coding	cds	chr4-56310666-56310734	0
108	chr4-52956733-52959228	9.47272e-18	1.13509	0.545	0.23	1.64955e-12	ENST00000401642	SCFD2	ENSG00000184178	protein_coding	gap	chr4-52920871-53145332	0
109	chr13-67297135-67299920	9.97993e-18	-0.28058	0.049	0.455	1.73788e-12	ENST00000377861	PCDH9	ENSG00000184226	protein_coding	exon	chr13-67229780-67230445	66689
110	chr11-71499012-71500044	1.42019e-17	0.486037	0.28	0.034	2.47308e-12	ENST00000530055	NADSYN1	ENSG00000172890	protein_coding	gap	chr11-71498529-71501301	0
111	chr4-55947278-55950354	1.91222e-17	0.754163	0.783	0.689	3.32988e-12	ENST00000422247	CEP135	ENSG00000174799	protein_coding	utr	chr4-55948871-55949059	0
112	chr4-56400234-56401090	1.94454e-17	1.37609	0.343	0.071	3.38617e-12	ENST00000264220	PPAT	ENSG00000128059	protein_coding	cds	chr4-56400784-56400911	0
113	chr16-76489820-76490606	1.99419e-17	1.10558	0.273	0.034	3.47262e-12	ENST00000622250	CNTNAP4	ENSG00000152910	protein_coding	cds	chr16-76489686-76489883	0
114	chr4-43047005-43047561	1.99796e-17	0.762324	0.259	0.027	3.47919e-12	ENST00000399770	GRXCR1	ENSG00000215203	protein_coding	utr	chr4-43030541-43030658	16346
115	chr2-7430736-7431601	2.32791e-17	0.268409	0.189	0.005	4.05376e-12	ENST00000457568	AC013460.1	ENSG00000229727	processed_transcript	gap	chr2-7430294-7445879	0
116	chr4-53962446-53965309	5.44736e-17	1.10621	0.517	0.198	9.48588e-12	ENST00000507166	RP11-231C18.3	ENSG00000282278	protein_coding	gap	chr4-53425966-54274924	0
117	chr17-22322738-22323906	5.46838e-17	0.338459	0.273	0.034	9.52248e-12	ENST00000426869	FAM27E5	ENSG00000178130	lincRNA	exon	chr17-22299490-22299893	22844
118	chr7-71885655-71886580	6.28649e-17	0.434746	0.238	0.022	1.09471e-11	ENST00000431984	CALN1	ENSG00000183166	protein_coding	gap	chr7-71810493-72023656	0
119	chr7-38629628-38631890	6.57213e-17	0.361369	0.608	0.242	1.14445e-11	ENST00000356264	AMPH	ENSG00000078053	protein_coding	cds	chr7-38631283-38631351	0
120	chr4-52234226-52235155	6.62453e-17	0.810765	0.448	0.149	1.15358e-11	ENST00000295213	SPATA18	ENSG00000163071	protein_coding	utr	chr4-52094888-52097292	136933
121	chr20-23061516-23062521	7.16376e-17	0.763809	0.329	0.061	1.24748e-11	ENST00000377103	THBD	ENSG00000178726	protein_coding	exon	chr20-23045633-23049741	11774
122	chr4-52157864-52158572	8.38424e-17	1.38544	0.245	0.024	1.46001e-11	ENST00000295213	SPATA18	ENSG00000163071	protein_coding	utr	chr4-52094888-52097292	60571
123	chr4-56300988-56302176	1.18629e-16	0.563333	0.552	0.249	2.06577e-11	ENST00000541073	KIAA1211	ENSG00000109265	protein_coding	cds	chr4-56301226-56301247	0
124	chr9-101275117-101276310	1.54234e-16	0.430726	0.524	0.191	2.68578e-11	ENST00000463206	PLPPR1	ENSG00000148123	protein_coding	gap	chr9-101270069-101286103	0
125	chr4-52207054-52207792	1.56424e-16	1.34022	0.252	0.029	2.72393e-11	ENST00000295213	SPATA18	ENSG00000163071	protein_coding	utr	chr4-52094888-52097292	109761
126	chr13-112066056-112069254	1.77232e-16	0.318523	0.727	0.433	3.08627e-11	ENST00000330949	SOX1	ENSG00000182968	protein_coding	cds	chr13-112067659-112068834	0
127	chr4-56836245-56837231	1.91637e-16	0.799498	0.42	0.13	3.33711e-11	ENST00000506738	SPINK2	ENSG00000128040	protein_coding	exon	chr4-56821458-56821742	14502
128	chr7-33835004-33835737	2.03606e-16	0.598502	0.224	0.02	3.54553e-11	ENST00000440034	RP11-89N17.4	ENSG00000236494	lincRNA	exon	chr7-33802922-33803156	31847
129	chr4-52477195-52477870	2.5054e-16	1.11062	0.266	0.037	4.36283e-11	ENST00000441222	USP46	ENSG00000109189	protein_coding	utr	chr4-52590972-52597639	113101
130	chr7-68209495-68209796	2.62628e-16	1.65397	0.168	0.002	4.57333e-11	ENST00000446187	RP5-945F2.3	ENSG00000226829	lincRNA	gap	chr7-68184917-68236298	0
131	chr13-21673258-21675783	3.02591e-16	0.351806	0.594	0.271	5.26922e-11	ENST00000461657	FGF9	ENSG00000102678	protein_coding	gap	chr13-21674213-21681041	0
132	chr4-78222593-78223313	3.53609e-16	0.509702	0.217	0.017	6.15764e-11	ENST00000512123	FRAS1	ENSG00000138759	protein_coding	gap	chr4-78066017-78237509	0
133	chr8-135925484-135926558	4.76895e-16	0.299173	0.42	0.115	8.3045e-11	ENST00000502901	RP11-149P24.1	ENSG00000253248	lincRNA	exon	chr8-136047021-136047205	120462
134	chr3-26058766-26059737	5.27556e-16	0.396701	0.294	0.049	9.18669e-11	ENST00000496997	LINC00692	ENSG00000230891	processed_transcript	exon	chr3-25873641-25873700	185065
135	chr13-113043910-113046079	5.57672e-16	0.264806	0.329	0.066	9.71112e-11	ENST00000535094	MCF2L	ENSG00000126217	protein_coding	cds	chr13-113045271-113045361	0
136	chr4-55742613-55743357	5.7215e-16	1.38919	0.245	0.029	9.96325e-11	ENST00000636125	RP11-345F18.1	ENSG00000250821	protein_coding	exon	chr4-55819819-55820147	76461
137	chr7-4129348-4130020	6.20768e-16	0.646415	0.28	0.044	1.08099e-10	ENST00000615806	SDK1	ENSG00000146555	protein_coding	cds	chr7-4129908-4130097	0
138	chr6-47922185-47922982	6.35608e-16	0.397511	0.58	0.24	1.10683e-10	ENST00000398738	PTCHD4	ENSG00000244694	protein_coding	gap	chr6-47901936-48008633	0
139	chr4-56683818-56685945	8.20044e-16	1.25261	0.385	0.105	1.428e-10	ENST00000337881	HOPX	ENSG00000171476	protein_coding	exon	chr4-56681255-56681899	1918
140	chr13-34815745-34817710	8.58537e-16	-0.255318	0.238	0.626	1.49503e-10	ENST00000568811	RP11-307O13.1	ENSG00000261728	lincRNA	exon	chr13-34925834-34928076	108123
141	chr12-24378312-24379327	9.20713e-16	0.603586	0.343	0.076	1.6033e-10	ENST00000540811	RP11-444D3.1	ENSG00000255864	lincRNA	gap	chr12-24368640-24407484	0
142	chr17-22482739-22483715	9.61928e-16	0.393408	0.189	0.01	1.67507e-10	ENST00000540040	MTRNR2L1	ENSG00000256618	protein_coding	exon	chr17-22523111-22524663	39395
143	chr16-13779641-13781747	9.66696e-16	0.478216	0.343	0.073	1.68338e-10	ENST00000576944	U95743.1	ENSG00000262267	lincRNA	gap	chr16-13779096-13779697	0
144	chr4-53601107-53601975	1.18139e-15	1.03968	0.427	0.132	2.05724e-10	ENST00000513421	LNX1	ENSG00000072201	protein_coding	gap	chr4-53591516-53616516	0
145	chr4-51895228-51896454	1.41317e-15	0.683933	0.476	0.183	2.46085e-10	ENST00000510808	DCUN1D4	ENSG00000109184	protein_coding	gap	chr4-51891852-51911069	0
146	chr4-54941894-54942398	1.50287e-15	1.23033	0.196	0.012	2.61704e-10	ENST00000509711	RP11-463H12.2	ENSG00000248317	lincRNA	exon	chr4-54943630-54943687	1231
147	chr4-54031838-54033234	1.53275e-15	1.16667	0.322	0.068	2.66909e-10	ENST00000512964	CHIC2	ENSG00000109220	protein_coding	gap	chr4-54013897-54048954	0
148	chr20-39298048-39298590	1.57677e-15	1.29484	0.196	0.012	2.74573e-10	ENST00000412672	RP4-705O1.1	ENSG00000230324	lincRNA	exon	chr20-39224555-39224748	73299
149	chr5-168014418-168015171	1.63538e-15	0.564017	0.266	0.039	2.8478e-10	ENST00000520394	TENM2	ENSG00000145934	protein_coding	gap	chr5-167993183-168062059	0
150	chr4-54740895-54741706	1.76646e-15	1.02908	0.252	0.034	3.07605e-10	ENST00000288135	KIT	ENSG00000157404	protein_coding	utr	chr4-54738558-54740715	179
151	chr10-62498150-62498745	2.80219e-15	0.456102	0.217	0.02	4.87966e-10	ENST00000410046	ZNF365	ENSG00000138311	protein_coding	gap	chr10-62459798-62623102	0
152	chr7-157601358-157602249	2.98851e-15	0.372049	0.427	0.132	5.2041e-10	ENST00000409483	PTPRN2	ENSG00000155093	protein_coding	gap	chr7-157595316-157604001	0
153	chr7-80186533-80187705	4.0504e-15	0.452017	0.434	0.132	7.05324e-10	ENST00000447650	GNAI1	ENSG00000127955	protein_coding	utr	chr7-80187059-80187466	0
154	chr19-35433512-35434996	6.21953e-15	0.25003	0.322	0.068	1.08305e-09	ENST00000428426	AC002511.3	ENSG00000232680	lincRNA	gap	chr19-35434112-35434204	0
155	chr4-55781826-55782274	6.58606e-15	1.51156	0.154	0.002	1.14688e-09	ENST00000636125	RP11-345F18.1	ENSG00000250821	protein_coding	exon	chr4-55819819-55820147	37544
156	chr8-136022635-136023633	7.37119e-15	0.456904	0.259	0.039	1.2836e-09	ENST00000502901	RP11-149P24.1	ENSG00000253248	lincRNA	exon	chr8-136047021-136047205	23387
157	chr4-52946789-52947236	9.54706e-15	0.65303	0.203	0.017	1.6625e-09	ENST00000401642	SCFD2	ENSG00000184178	protein_coding	gap	chr4-52920871-53145332	0
158	chr4-53622202-53623198	1.35054e-14	0.81442	0.371	0.103	2.35179e-09	ENST00000513421	LNX1	ENSG00000072201	protein_coding	gap	chr4-53617381-53674395	0
159	chr4-54196748-54198578	1.47769e-14	0.991954	0.545	0.276	2.57321e-09	ENST00000507166	RP11-231C18.3	ENSG00000282278	protein_coding	gap	chr4-53425966-54274924	0
160	chr4-55321625-55322140	1.48787e-14	0.916541	0.259	0.039	2.59094e-09	ENST00000264228	SRD5A3	ENSG00000128039	protein_coding	exon	chr4-55346109-55346557	23968
161	chr7-952828-954983	1.93514e-14	0.273305	0.483	0.178	3.36979e-09	ENST00000265846	ADAP1	ENSG00000105963	protein_coding	cds	chr7-954396-954477	0
162	chr4-56797986-56800617	1.95065e-14	0.757578	0.685	0.518	3.3968e-09	ENST00000509707	SPINK2	ENSG00000128040	protein_coding	exon	chr4-56809860-56810184	9242
163	chr4-53705298-53707023	2.13118e-14	0.824095	0.42	0.147	3.71117e-09	ENST00000507166	RP11-231C18.3	ENSG00000282278	protein_coding	gap	chr4-53425966-54274924	0
164	chr4-55181014-55181574	2.15326e-14	1.35537	0.175	0.01	3.74962e-09	ENST00000263923	KDR	ENSG00000128052	protein_coding	exon	chr4-55125227-55125589	55424
165	chr7-129774089-129775160	2.38327e-14	0.44087	0.413	0.127	4.15016e-09	ENST00000496217	RP11-738B7.1	ENSG00000242078	lincRNA	exon	chr7-129783370-129783487	8209
166	chr5-5318404-5319278	2.7291e-14	0.334641	0.189	0.015	4.75238e-09	ENST00000274181	ADAMTS16	ENSG00000145536	protein_coding	cds	chr5-5319023-5319138	0
167	chr7-8343058-8344353	2.73933e-14	0.421733	0.545	0.24	4.77018e-09	ENST00000435967	RP4-594A5.1	ENSG00000272328	lincRNA	exon	chr7-8341017-8341343	1714
168	chr4-55819515-55820261	2.90315e-14	1.15486	0.35	0.095	5.05546e-09	ENST00000636125	RP11-345F18.1	ENSG00000250821	protein_coding	cds	chr4-55820027-55820147	0
169	chr4-52368745-52369289	3.85827e-14	1.63142	0.224	0.029	6.71868e-09	ENST00000441222	USP46	ENSG00000109189	protein_coding	utr	chr4-52590972-52597639	221682
170	chr16-9598089-9598744	3.91045e-14	0.379858	0.203	0.02	6.80953e-09	ENST00000634367	RP11-418I22.3	ENSG00000283003	lincRNA	gap	chr16-9566591-9614520	0
171	chr4-52698032-52698677	4.96803e-14	1.067	0.28	0.054	8.65118e-09	ENST00000564513	RP11-177B4.2	ENSG00000260120	lincRNA	exon	chr4-52691034-52692649	5382
172	chr7-68429266-68430085	5.17657e-14	0.26271	0.154	0.005	9.01433e-09	ENST00000446187	RP5-945F2.3	ENSG00000226829	lincRNA	exon	chr7-68288055-68288233	141032
173	chr3-3356784-3357354	6.44554e-14	0.532789	0.238	0.034	1.12241e-08	ENST00000455703	AC026188.1	ENSG00000223727	lincRNA	gap	chr3-3337464-3382477	0
174	chr10-101887642-101889073	8.09807e-14	0.393533	0.587	0.281	1.41017e-08	ENST00000495001	C10orf76	ENSG00000120029	protein_coding	gap	chr10-101849893-101889411	0
175	chrX-23331679-23335554	8.61512e-14	-0.276786	0.182	0.54	1.50021e-08	ENST00000616022	PTCHD1	ENSG00000165186	protein_coding	cds	chrX-23335191-23335226	0
176	chr17-77527054-77529471	9.56878e-14	0.333885	0.699	0.413	1.66628e-08	ENST00000591481	RP11-13K12.2	ENSG00000267665	lincRNA	gap	chr17-77528898-77530460	0
177	chr7-29811375-29812230	1.10552e-13	-0.404765	0.028	0.345	1.92512e-08	ENST00000409123	WIPF3	ENSG00000122574	protein_coding	gap	chr7-29806679-29834667	0
178	chr20-59580200-59581203	1.22675e-13	0.849899	0.329	0.078	2.13623e-08	ENST00000359926	PHACTR3	ENSG00000087495	protein_coding	gap	chr20-59577618-59743106	0
179	chr15-48028851-48030375	1.25551e-13	-0.254673	0.042	0.372	2.1863e-08	ENST00000560900	RP11-208K4.1	ENSG00000259754	lincRNA	gap	chr15-47992772-48048789	0
180	chr3-74643616-74644107	1.56354e-13	0.420582	0.175	0.012	2.72271e-08	ENST00000263665	CNTN3	ENSG00000113805	protein_coding	exon	chr3-74521058-74521140	122475
181	chr10-116271360-116274883	1.94672e-13	0.348138	0.608	0.301	3.38995e-08	ENST00000439649	GFRA1	ENSG00000151892	protein_coding	cds	chr10-116271990-116272029	0
182	chr17-53353800-53354511	2.04325e-13	0.516932	0.196	0.02	3.55805e-08	ENST00000623702	C17orf112	ENSG00000227011	lincRNA	exon	chr17-52987256-52987652	366147
183	chr2-107325791-107326949	2.09804e-13	0.251953	0.399	0.125	3.65347e-08	ENST00000455614	AC006227.1	ENSG00000229457	lincRNA	gap	chr2-107282822-107365479	0
184	chr12-95739794-95740433	2.15479e-13	0.60922	0.231	0.034	3.75229e-08	ENST00000553059	NTN4	ENSG00000074527	protein_coding	gap	chr12-95738145-95786938	0
185	chr4-54961322-54961806	2.27055e-13	1.10237	0.245	0.042	3.95386e-08	ENST00000509711	RP11-463H12.2	ENSG00000248317	lincRNA	exon	chr4-54956641-54956818	4503
186	chr18-5969435-5971042	3.16466e-13	0.444173	0.385	0.122	5.51084e-08	ENST00000400105	L3MBTL4	ENSG00000154655	protein_coding	cds	chr18-5969393-5969562	0
187	chr4-53635043-53636683	3.42565e-13	0.931942	0.476	0.21	5.96532e-08	ENST00000513421	LNX1	ENSG00000072201	protein_coding	gap	chr4-53617381-53674395	0
188	chr7-33787990-33789385	3.57016e-13	0.422523	0.406	0.142	6.21697e-08	ENST00000420185	RP11-89N17.4	ENSG00000236494	lincRNA	exon	chr7-33793168-33794547	3782
189	chr18-26867291-26870015	3.97186e-13	-0.347478	0.07	0.394	6.91648e-08	ENST00000383168	AQP4	ENSG00000171885	protein_coding	exon	chr18-26865658-26865818	1472
190	chr4-51885351-51885790	3.97503e-13	1.1352	0.21	0.027	6.92201e-08	ENST00000510587	DCUN1D4	ENSG00000109184	protein_coding	gap	chr4-51884484-51886567	0
191	chr4-56665850-56669344	4.07557e-13	1.10173	0.343	0.1	7.09708e-08	ENST00000605395	HOPX	ENSG00000171476	protein_coding	gap	chr4-56659539-56672654	0
192	chr7-133859326-133859708	5.07599e-13	1.31742	0.161	0.01	8.83918e-08	ENST00000489931	EXOC4	ENSG00000131558	protein_coding	gap	chr7-133817545-133895598	0
193	chr8-37019907-37021034	5.96928e-13	0.451456	0.301	0.068	1.03947e-07	ENST00000523411	RP11-419C23.1	ENSG00000254038	lincRNA	exon	chr8-37067441-37067962	46406
194	chr8-25688316-25689146	7.68056e-13	0.45873	0.343	0.093	1.33747e-07	ENST00000517964	RP11-219J21.1	ENSG00000253100	lincRNA	exon	chr8-25686509-25687524	791
195	chr11-115166817-115168743	8.20996e-13	0.331981	0.448	0.178	1.42966e-07	ENST00000545960	CADM1	ENSG00000182985	protein_coding	exon	chr11-115169218-115169626	474
196	chr14-72270076-72271276	8.51077e-13	-0.251949	0.049	0.367	1.48204e-07	ENST00000556437	RGS6	ENSG00000182732	protein_coding	gap	chr14-71964876-72352094	0
197	chr10-98029561-98031493	8.64243e-13	0.285317	0.573	0.296	1.50497e-07	ENST00000370597	CRTAC1	ENSG00000095713	protein_coding	cds	chr10-98030449-98030472	0
198	chr7-137452414-137455423	9.09607e-13	0.27726	0.769	0.555	1.58396e-07	ENST00000614521	DGKI	ENSG00000157680	protein_coding	gap	chr7-137444103-137463488	0
199	chr16-59848015-59848958	9.99344e-13	0.276692	0.287	0.064	1.74023e-07	ENST00000568279	RP11-430C1.1	ENSG00000261807	lincRNA	exon	chr16-59855353-59855525	6394
200	chr16-76947713-76948316	1.01267e-12	0.345481	0.14	0.005	1.76343e-07	ENST00000567777	CTD-2336H13.2	ENSG00000259995	lincRNA	exon	chr16-76927896-76928169	19543
201	chr4-53321007-53322393	1.26541e-12	0.873225	0.434	0.174	2.20355e-07	ENST00000611795	SCFD2	ENSG00000184178	protein_coding	gap	chr4-53313764-53352597	0
202	chr18-30945638-30946304	1.41202e-12	0.485489	0.259	0.054	2.45884e-07	ENST00000583580	RP11-25I11.1	ENSG00000265670	lincRNA	exon	chr18-30954820-30955108	8515
203	chr13-21668773-21671566	1.42008e-12	0.315508	0.587	0.345	2.47289e-07	ENST00000382353	FGF9	ENSG00000102678	protein_coding	utr	chr13-21671383-21671912	0
204	chr7-156577887-156579430	1.79443e-12	0.265077	0.154	0.01	3.12477e-07	ENST00000447933	LINC01006	ENSG00000182648	lincRNA	gap	chr7-156472712-156605187	0
205	chr4-105894648-105896754	1.8834e-12	-0.267678	0.14	0.46	3.2797e-07	ENST00000514622	NPNT	ENSG00000168743	protein_coding	cds	chr4-105895653-105895723	0
206	chr7-8447041-8447641	1.96896e-12	0.580488	0.168	0.015	3.42868e-07	ENST00000438764	NXPH1	ENSG00000122584	protein_coding	gap	chr7-8435768-8751007	0
207	chr11-73257194-73258511	2.44828e-12	-0.270887	0.042	0.35	4.26336e-07	ENST00000540342	P2RY6	ENSG00000171631	protein_coding	exon	chr11-73264505-73264649	5993
208	chr7-67853973-67854718	2.50304e-12	0.487267	0.154	0.01	4.35872e-07	ENST00000420758	RP4-736H5.3	ENSG00000233423	lincRNA	exon	chr7-67696923-67697029	156943
209	chr18-78741525-78741979	2.54105e-12	1.43127	0.175	0.017	4.42491e-07	ENST00000580487	RP11-715C4.1	ENSG00000266273	lincRNA	exon	chr18-78795612-78795817	53632
210	chr14-25048457-25051182	2.87946e-12	0.263274	0.483	0.2	5.0142e-07	ENST00000548182	STXBP6	ENSG00000168952	protein_coding	utr	chr14-25049878-25049894	0
211	chr14-71931745-71933748	2.88851e-12	-0.330743	0.077	0.389	5.02996e-07	ENST00000556437	RGS6	ENSG00000182732	protein_coding	utr	chr14-71933232-71933302	0
212	chr18-985173-986135	3.01761e-12	0.414182	0.238	0.042	5.25478e-07	ENST00000580781	RP11-78F17.1	ENSG00000263551	lincRNA	gap	chr18-976896-1133842	0
213	chr5-10534386-10535298	3.10099e-12	0.647315	0.245	0.046	5.39998e-07	ENST00000504650	RP11-1C1.5	ENSG00000249160	lincRNA	exon	chr5-10521756-10522084	12301
214	chr3-71018796-71019239	3.44871e-12	0.576231	0.189	0.022	6.00548e-07	ENST00000615603	FOXP1	ENSG00000114861	protein_coding	gap	chr3-71015654-71041327	0
215	chr2-88165359-88166266	3.8173e-12	0.356885	0.238	0.046	6.64733e-07	ENST00000377254	THNSL2	ENSG00000144115	protein_coding	exon	chr2-88170295-88170456	4028
216	chr8-38449758-38452261	5.31272e-12	-0.305603	0.084	0.396	9.2514e-07	ENST00000619564	FGFR1	ENSG00000077782	protein_coding	gap	chr8-38428436-38457355	0
217	chr13-100649914-100651057	5.61377e-12	0.270493	0.671	0.389	9.77565e-07	ENST00000376234	TMTC4	ENSG00000125247	protein_coding	gap	chr13-100642312-100656380	0
218	chr2-84194937-84195408	6.18139e-12	0.451129	0.133	0.005	1.07641e-06	ENST00000440495	AC106874.1	ENSG00000228272	lincRNA	exon	chr2-84315108-84315259	119699
219	chr1-27087347-27088427	7.27199e-12	0.281512	0.608	0.315	1.26632e-06	ENST00000263980	SLC9A1	ENSG00000090020	protein_coding	utr	chr1-27098815-27100306	10387
220	chr2-107808858-107809579	7.70702e-12	0.50743	0.14	0.007	1.34208e-06	ENST00000441383	GACAT1	ENSG00000232991	lincRNA	gap	chr2-107755601-107810679	0
221	chr4-53538521-53539617	7.91556e-12	1.03738	0.294	0.076	1.37839e-06	ENST00000507166	RP11-231C18.3	ENSG00000282278	protein_coding	gap	chr4-53425966-54274924	0
222	chr15-101451243-101451878	7.95377e-12	0.452985	0.287	0.068	1.38505e-06	ENST00000622483	PCSK6	ENSG00000140479	protein_coding	gap	chr15-101443661-101489373	0
223	chr4-56575595-56576319	8.08779e-12	0.902784	0.301	0.083	1.40838e-06	ENST00000512175	THEGL	ENSG00000249693	protein_coding	cds	chr4-56575505-56575642	0
224	chr4-52173650-52174061	8.50231e-12	1.19343	0.14	0.007	1.48057e-06	ENST00000295213	SPATA18	ENSG00000163071	protein_coding	utr	chr4-52094888-52097292	76357
225	chr18-25725711-25726910	8.6109e-12	-0.290268	0.105	0.433	1.49948e-06	ENST00000415083	SS18	ENSG00000141380	protein_coding	utr	chr18-26016253-26018353	289342
226	chr4-56786602-56787924	9.15125e-12	0.999737	0.343	0.112	1.59357e-06	ENST00000509707	SPINK2	ENSG00000128040	protein_coding	exon	chr4-56809860-56810184	21935
227	chr4-52224142-52224553	9.65851e-12	1.32866	0.147	0.01	1.6819e-06	ENST00000295213	SPATA18	ENSG00000163071	protein_coding	utr	chr4-52094888-52097292	126849
228	chr10-131961674-131963030	1.00589e-11	0.302766	0.378	0.134	1.75162e-06	ENST00000455566	PPP2R2D	ENSG00000175470	protein_coding	utr	chr10-131955964-131959834	1839
229	chr8-98246856-98247711	1.05852e-11	-0.416726	0.014	0.289	1.84328e-06	ENST00000522188	NIPAL2	ENSG00000104361	protein_coding	gap	chr8-98236215-98252462	0
230	chr7-147878755-147879550	1.08617e-11	0.312594	0.147	0.01	1.89142e-06	ENST00000637825	CNTNAP2	ENSG00000174469	protein_coding	gap	chr7-147639307-147903564	0
231	chr5-118253431-118254053	1.13625e-11	0.361896	0.154	0.012	1.97863e-06	ENST00000509367	CTD-3179P9.1	ENSG00000249797	lincRNA	gap	chr5-118187592-118265353	0
232	chr16-86398323-86399098	1.15849e-11	0.609896	0.238	0.046	2.01737e-06	ENST00000599664	LINC00917	ENSG00000168367	lincRNA	exon	chr16-86349551-86349683	48639
233	chr8-35235042-35236697	1.22342e-11	0.278249	0.315	0.086	2.13043e-06	ENST00000420357	UNC5D	ENSG00000156687	protein_coding	cds	chr8-35235785-35235887	0
234	chr13-112055428-112058102	1.32909e-11	0.576902	0.448	0.186	2.31444e-06	ENST00000330949	SOX1	ENSG00000182968	protein_coding	exon	chr13-112067647-112070488	9544
235	chr4-53959474-53960375	1.34701e-11	1.12698	0.231	0.044	2.34564e-06	ENST00000507166	RP11-231C18.3	ENSG00000282278	protein_coding	gap	chr4-53425966-54274924	0
236	chr4-52507459-52508413	1.36946e-11	0.803748	0.315	0.095	2.38474e-06	ENST00000441222	USP46	ENSG00000109189	protein_coding	utr	chr4-52590972-52597639	82558
237	chr4-56764720-56765498	1.38127e-11	0.897102	0.231	0.044	2.40529e-06	ENST00000509707	SPINK2	ENSG00000128040	protein_coding	exon	chr4-56809860-56810184	44361
238	chr4-53161456-53161853	1.50571e-11	1.10889	0.154	0.012	2.62199e-06	ENST00000401642	SCFD2	ENSG00000184178	protein_coding	gap	chr4-53145583-53273825	0
239	chr20-30315967-30317068	1.65991e-11	0.358909	0.231	0.044	2.89052e-06	ENST00000380888	LINC01597	ENSG00000205611	lincRNA	exon	chr20-30288271-30288479	27487
240	chr4-52265845-52267298	1.80702e-11	1.04393	0.245	0.054	3.14669e-06	ENST00000295213	SPATA18	ENSG00000163071	protein_coding	utr	chr4-52094888-52097292	168552
241	chr4-52298917-52299544	1.82927e-11	1.2342	0.203	0.032	3.18543e-06	ENST00000295213	SPATA18	ENSG00000163071	protein_coding	utr	chr4-52094888-52097292	201624
242	chr16-86508106-86511279	1.9958e-11	0.327352	0.601	0.377	3.47543e-06	ENST00000262426	FOXF1	ENSG00000103241	protein_coding	cds	chr16-86510570-86511548	0
243	chr4-52025591-52026407	2.4193e-11	1.01912	0.217	0.039	4.2129e-06	ENST00000381431	SGCB	ENSG00000163069	protein_coding	gap	chr4-52024161-52027967	0
244	chr4-56200096-56200646	2.49958e-11	0.998158	0.21	0.034	4.3527e-06	ENST00000636006	KIAA1211	ENSG00000109265	protein_coding	gap	chr4-56179431-56272320	0
245	chr4-56821161-56822012	2.59743e-11	0.939396	0.259	0.059	4.52308e-06	ENST00000631082	SPINK2	ENSG00000128040	protein_coding	cds	chr4-56821458-56821662	0
246	chr21-40011326-40011785	3.08424e-11	0.592414	0.196	0.029	5.3708e-06	ENST00000400454	DSCAM	ENSG00000171587	protein_coding	utr	chr21-40010999-40013033	0
247	chr12-93823412-93824972	3.11211e-11	-0.347113	0.014	0.281	5.41934e-06	ENST00000609189	CRADD	ENSG00000169372	protein_coding	gap	chr12-93815482-93849969	0
248	chr16-77788106-77789127	3.15246e-11	0.493493	0.336	0.105	5.4896e-06	ENST00000302536	VAT1L	ENSG00000171724	protein_coding	cds	chr16-77788683-77788915	0
249	chr6-1222625-1223327	3.21781e-11	0.30723	0.294	0.076	5.60341e-06	ENST00000296839	FOXQ1	ENSG00000164379	protein_coding	exon	chr6-1312440-1314748	89112
250	chr12-5012232-5013870	3.4808e-11	0.317402	0.133	0.007	6.06136e-06	ENST00000540533	RP11-429A20.3	ENSG00000256790	lincRNA	exon	chr12-5018465-5019042	4594
251	chr4-54001329-54002499	3.56197e-11	0.818031	0.434	0.218	6.2027e-06	ENST00000507166	RP11-231C18.3	ENSG00000282278	protein_coding	gap	chr4-53425966-54274924	0
252	chr4-53711849-53712741	3.72765e-11	1.11555	0.175	0.022	6.49122e-06	ENST00000507166	RP11-231C18.3	ENSG00000282278	protein_coding	gap	chr4-53425966-54274924	0
253	chr4-54254300-54255183	3.73414e-11	1.01404	0.266	0.066	6.50252e-06	ENST00000512522	PDGFRA	ENSG00000134853	protein_coding	gap	chr4-54243673-54258756	0
254	chr16-77913724-77914275	3.75809e-11	0.443258	0.259	0.061	6.54422e-06	ENST00000302536	VAT1L	ENSG00000171724	protein_coding	gap	chr16-77884803-77971849	0
255	chr9-68704636-68706934	3.76662e-11	0.269714	0.427	0.171	6.55908e-06	ENST00000541509	PIP5K1B	ENSG00000107242	protein_coding	utr	chr9-68705414-68705762	0
256	chr6-117126001-117126804	3.81312e-11	-0.320335	0.035	0.315	6.64006e-06	ENST00000363378	RNA5SP214	ENSG00000200248	rRNA	exon	chr6-117060682-117060799	65201
257	chr7-75572370-75573014	3.86314e-11	1.02524	0.168	0.02	6.72716e-06	ENST00000616821	HIP1	ENSG00000127946	protein_coding	gap	chr7-75568257-75573760	0
258	chr8-69994511-69995070	3.87862e-11	0.402262	0.154	0.015	6.75412e-06	ENST00000276594	PRDM14	ENSG00000147596	protein_coding	utr	chr8-70051651-70052076	56580
259	chr15-101455168-101456152	3.9823e-11	0.351409	0.273	0.066	6.93466e-06	ENST00000622483	PCSK6	ENSG00000140479	protein_coding	gap	chr15-101443661-101489373	0
260	chr13-112160601-112161247	4.06763e-11	0.385752	0.182	0.024	7.08325e-06	ENST00000561786	LINC01070	ENSG00000260102	lincRNA	exon	chr13-112197350-112197408	36102
261	chr7-98462540-98465691	4.10053e-11	0.284319	0.741	0.499	7.14055e-06	ENST00000005260	BAIAP2L1	ENSG00000006453	protein_coding	exon	chr7-98400802-98401068	61471
262	chr4-56643549-56644141	4.54365e-11	1.28087	0.168	0.02	7.91217e-06	ENST00000420433	HOPX	ENSG00000171476	protein_coding	utr	chr4-56647988-56648719	3846
263	chr20-39638730-39639447	4.66841e-11	0.717955	0.196	0.032	8.12942e-06	ENST00000444436	RP5-1031J8.1	ENSG00000229976	lincRNA	exon	chr20-39785721-39785931	146273
264	chr4-52260170-52261339	4.89158e-11	0.297105	0.147	0.012	8.51805e-06	ENST00000295213	SPATA18	ENSG00000163071	protein_coding	utr	chr4-52094888-52097292	162877
265	chr10-44416219-44417154	4.92375e-11	0.32759	0.203	0.034	8.57408e-06	ENST00000496375	CXCL12	ENSG00000107562	protein_coding	exon	chr10-44385976-44386493	29725
266	chr7-67462505-67463454	5.17904e-11	0.289881	0.294	0.081	9.01863e-06	ENST00000430244	LINC01372	ENSG00000235475	lincRNA	exon	chr7-67339797-67340024	122480
267	chr10-79409230-79410640	5.65921e-11	0.385495	0.552	0.325	9.85478e-06	ENST00000372336	ZCCHC24	ENSG00000165424	protein_coding	gap	chr10-79394441-79432557	0
268	chr12-40616283-40617551	6.39683e-11	0.277336	0.587	0.311	1.11393e-05	ENST00000546043	MUC19	ENSG00000205592	processed_transcript	exon	chr12-40570463-40570832	45450
269	chr4-55552792-55554714	6.64782e-11	0.710944	0.524	0.32	1.15763e-05	ENST00000295645	PDCL2	ENSG00000163440	protein_coding	utr	chr4-55556525-55556556	1810
270	chr2-30178425-30179365	6.81081e-11	-0.32447	0.063	0.335	1.18601e-05	ENST00000402003	YPEL5	ENSG00000119801	protein_coding	utr	chr2-30158844-30160533	17891
271	chr4-110621952-110623472	7.00907e-11	0.704413	0.322	0.103	1.22054e-05	ENST00000557119	PITX2	ENSG00000164093	protein_coding	cds	chr4-110622256-110622460	0
272	chr4-53490477-53491652	7.20122e-11	0.85488	0.336	0.115	1.254e-05	ENST00000507166	RP11-231C18.3	ENSG00000282278	protein_coding	gap	chr4-53425966-54274924	0
273	chr3-150797982-150798829	7.52168e-11	-0.30236	0.035	0.306	1.3098e-05	ENST00000622932	AC016142.1	ENSG00000280141	protein_coding	exon	chr3-150819598-150819972	20768
274	chr4-56691572-56693241	7.58546e-11	1.10999	0.427	0.2	1.32091e-05	ENST00000337881	HOPX	ENSG00000171476	protein_coding	exon	chr4-56681255-56681899	9672
275	chr10-44463168-44463852	7.71191e-11	0.489669	0.196	0.032	1.34293e-05	ENST00000496375	CXCL12	ENSG00000107562	protein_coding	exon	chr10-44385976-44386493	76674
276	chr7-130018957-130020143	7.9273e-11	-0.283574	0.238	0.55	1.38044e-05	ENST00000481503	ZC3HC1	ENSG00000091732	protein_coding	gap	chr7-130018733-130022318	0
277	chr3-71450984-71451453	7.94524e-11	0.522508	0.21	0.037	1.38356e-05	ENST00000615603	FOXP1	ENSG00000114861	protein_coding	gap	chr3-71359245-71493425	0
278	chr7-27250958-27251927	8.81257e-11	0.924949	0.217	0.042	1.5346e-05	ENST00000518886	EVX1	ENSG00000106038	protein_coding	exon	chr7-27250148-27250493	464
279	chr7-12386120-12386890	8.97088e-11	0.453133	0.441	0.2	1.56216e-05	ENST00000614403	VWDE	ENSG00000146530	protein_coding	gap	chr7-12383602-12389126	0
280	chr18-65093277-65093858	9.25717e-11	0.342027	0.245	0.054	1.61202e-05	ENST00000581632	AC007948.1	ENSG00000263863	lincRNA	exon	chr18-65105873-65106003	12014
281	chr22-19114867-19116100	9.46861e-11	0.452976	0.329	0.11	1.64884e-05	ENST00000545799	DGCR2	ENSG00000070413	protein_coding	gap	chr22-19089491-19122127	0
282	chr19-4295951-4297177	9.9719e-11	0.335853	0.643	0.384	1.73648e-05	ENST00000600349	TMIGD2	ENSG00000167664	protein_coding	gap	chr19-4292886-4302339	0
283	chr7-45973731-45975045	1.04557e-10	0.251292	0.476	0.215	1.82073e-05	ENST00000416708	AC073115.6	ENSG00000237471	lincRNA	gap	chr7-45969810-45978349	0
284	chr10-69491950-69492854	1.04653e-10	0.497506	0.21	0.039	1.8224e-05	ENST00000475069	TSPAN15	ENSG00000099282	protein_coding	gap	chr10-69485216-69495593	0
285	chr4-55865284-55867463	1.0651e-10	0.584878	0.399	0.169	1.85473e-05	ENST00000505501	EXOC1	ENSG00000090989	protein_coding	gap	chr4-55864387-55868335	0
286	chr7-105577194-105577651	1.09534e-10	0.677452	0.119	0.005	1.9074e-05	ENST00000490493	EFCAB10	ENSG00000185055	protein_coding	gap	chr7-105569572-105591304	0
287	chr1-234093524-234094226	1.11532e-10	0.512719	0.329	0.103	1.94219e-05	ENST00000366618	SLC35F3	ENSG00000183780	protein_coding	gap	chr1-233905759-234231416	0
288	chr20-9487881-9488717	1.1858e-10	0.286201	0.245	0.059	2.06492e-05	ENST00000378501	PLCB4	ENSG00000101333	protein_coding	utr	chr20-9479010-9481242	6638
289	chr11-45500302-45502545	1.35296e-10	-0.477807	0.07	0.357	2.356e-05	ENST00000533315	RP11-958J22.1	ENSG00000254746	processed_transcript	gap	chr11-45489772-45531524	0
290	chr7-28005015-28006321	1.35692e-10	-0.254862	0.084	0.359	2.3629e-05	ENST00000454041	JAZF1	ENSG00000153814	protein_coding	gap	chr7-27991982-28180462	0
291	chr16-59907374-59907937	1.36417e-10	0.386619	0.203	0.037	2.37553e-05	ENST00000568279	RP11-430C1.1	ENSG00000261807	lincRNA	gap	chr16-59855526-60044710	0
292	chr11-117673298-117674381	1.4551e-10	0.414287	0.448	0.186	2.53387e-05	ENST00000527706	DSCAML1	ENSG00000177103	protein_coding	gap	chr11-117525010-117780754	0
293	chr1-1787797-1788688	1.4667e-10	0.26294	0.301	0.09	2.55407e-05	ENST00000615252	GNB1	ENSG00000078369	protein_coding	gap	chr1-1787438-1789052	0
294	chr16-86396336-86397424	1.4848e-10	0.339202	0.399	0.159	2.58559e-05	ENST00000599664	LINC00917	ENSG00000168367	lincRNA	exon	chr16-86349551-86349683	46652
295	chr5-173233772-173235702	1.49447e-10	-0.296136	0.217	0.518	2.60242e-05	ENST00000521848	NKX2-5	ENSG00000183072	protein_coding	cds	chr5-173234750-173235083	0
296	chr2-20543359-20544613	1.65032e-10	0.466492	0.378	0.139	2.87383e-05	ENST00000446825	HS1BP3	ENSG00000118960	protein_coding	cds	chr2-20560448-20560515	15834
297	chr21-40911298-40912342	1.66085e-10	0.272693	0.175	0.024	2.89216e-05	ENST00000400454	DSCAM	ENSG00000171587	protein_coding	exon	chr21-40846619-40847139	64158
298	chr7-68321201-68321794	1.68517e-10	0.453295	0.168	0.022	2.9345e-05	ENST00000446187	RP5-945F2.3	ENSG00000226829	lincRNA	exon	chr7-68288055-68288233	32967
299	chr4-55996608-55997012	1.69771e-10	1.37384	0.133	0.01	2.95633e-05	ENST00000506202	CEP135	ENSG00000174799	protein_coding	gap	chr4-55992086-55999301	0
300	chr4-52864518-52866498	1.82871e-10	0.776567	0.42	0.186	3.18447e-05	ENST00000248706	RASL11B	ENSG00000128045	protein_coding	cds	chr4-52865335-52865805	0
301	chr2-56126985-56128601	2.02279e-10	0.372933	0.371	0.137	3.52243e-05	ENST00000606639	RP11-481J13.1	ENSG00000272180	lincRNA	gap	chr2-56082446-56147629	0
302	chr4-54015168-54016194	2.02919e-10	0.690581	0.385	0.164	3.53357e-05	ENST00000512964	CHIC2	ENSG00000109220	protein_coding	gap	chr4-54013897-54048954	0
303	chr4-55912991-55913402	2.05593e-10	1.77864	0.154	0.017	3.58013e-05	ENST00000349598	EXOC1	ENSG00000090989	protein_coding	utr	chr4-55904496-55905034	7956
304	chr1-54390619-54391086	2.061e-10	0.620515	0.14	0.012	3.58896e-05	ENST00000610401	SSBP3	ENSG00000157216	protein_coding	gap	chr1-54281528-54401860	0
305	chr1-147223575-147224013	2.21225e-10	0.83786	0.182	0.029	3.85234e-05	ENST00000619062	FMO5	ENSG00000131781	protein_coding	gap	chr1-147215943-147224894	0
306	chr11-70524854-70525265	2.22729e-10	1.21476	0.147	0.015	3.87854e-05	ENST00000601538	SHANK2	ENSG00000162105	protein_coding	gap	chr11-70502932-70659827	0
307	chr4-56762402-56762866	2.33982e-10	1.10458	0.133	0.01	4.07449e-05	ENST00000509707	SPINK2	ENSG00000128040	protein_coding	exon	chr4-56809860-56810184	46993
308	chr3-60802769-60804613	2.35127e-10	0.257688	0.664	0.408	4.09443e-05	ENST00000492590	FHIT	ENSG00000189283	protein_coding	gap	chr3-60536980-60821918	0
309	chr4-56687201-56687946	2.61116e-10	1.33537	0.161	0.02	4.54699e-05	ENST00000337881	HOPX	ENSG00000171476	protein_coding	exon	chr4-56681255-56681899	5301
310	chr4-54212799-54214457	2.62228e-10	1.05573	0.245	0.059	4.56635e-05	ENST00000507166	RP11-231C18.3	ENSG00000282278	protein_coding	gap	chr4-53425966-54274924	0
311	chr18-51016898-51017978	2.92351e-10	-0.307533	0.14	0.43	5.09091e-05	ENST00000590722	RP11-729L2.2	ENSG00000267699	protein_coding	gap	chr18-50974562-51046919	0
312	chr8-130727085-130728051	2.98968e-10	-0.339994	0.056	0.325	5.20614e-05	ENST00000286355	ADCY8	ENSG00000155897	protein_coding	utr	chr8-130780301-130780389	52249
313	chr8-80299848-80301703	2.99152e-10	-0.261183	0.189	0.491	5.20934e-05	ENST00000522044	RP11-941H19.3	ENSG00000253238	lincRNA	gap	chr8-80289003-80339800	0
314	chr14-62083600-62084586	3.14928e-10	0.301961	0.371	0.137	5.48406e-05	ENST00000568344	SYT16	ENSG00000139973	protein_coding	cds	chr14-62084196-62084385	0
315	chr8-84705733-84706858	3.24332e-10	-0.370887	0.021	0.274	5.64782e-05	ENST00000523850	RALYL	ENSG00000184672	protein_coding	cds	chr8-84706024-84706060	0
316	chr1-226355850-226356693	3.40396e-10	0.505964	0.301	0.093	5.92756e-05	ENST00000366794	PARP1	ENSG00000143799	protein_coding	utr	chr1-226360691-226361459	3997
317	chr10-114373687-114374999	3.42186e-10	0.479785	0.497	0.264	5.95873e-05	ENST00000483496	AFAP1L2	ENSG00000169129	protein_coding	gap	chr10-114340732-114393483	0
318	chr12-111033759-111036149	3.44036e-10	0.416573	0.364	0.134	5.99094e-05	ENST00000261726	CUX2	ENSG00000111249	protein_coding	cds	chr12-111034178-111034240	0
319	chr4-151780896-151781971	3.52261e-10	0.429898	0.371	0.144	6.13417e-05	ENST00000513617	RP11-424M21.1	ENSG00000249184	lincRNA	exon	chr4-151799500-151799617	17528
320	chr4-56688479-56691006	3.5882e-10	1.14075	0.587	0.496	6.24838e-05	ENST00000337881	HOPX	ENSG00000171476	protein_coding	exon	chr4-56681255-56681899	6579
321	chr8-69277481-69278112	3.92422e-10	1.28921	0.182	0.029	6.83352e-05	ENST00000520780	RP11-21C17.1	ENSG00000253373	lincRNA	exon	chr8-69178115-69178189	99291
322	chr20-38889565-38890498	4.13733e-10	0.338384	0.203	0.039	7.20462e-05	ENST00000373331	PPP1R16B	ENSG00000101445	protein_coding	cds	chr20-38889595-38889665	0
323	chr22-30582257-30583439	4.14985e-10	0.404855	0.273	0.078	7.22643e-05	ENST00000406208	PES1	ENSG00000100029	protein_coding	gap	chr22-30581645-30584364	0
324	chr5-140718443-140719325	4.55171e-10	-0.260093	0.042	0.301	7.9262e-05	ENST00000274712	ZMAT2	ENSG00000146007	protein_coding	utr	chr5-140705757-140706676	11766
325	chr22-33057439-33058646	4.57665e-10	0.264704	0.308	0.095	7.96964e-05	ENST00000441821	SYN3	ENSG00000185666	protein_coding	utr	chr22-33057535-33057858	0
326	chr15-33309598-33312063	4.60946e-10	-0.25455	0.238	0.553	8.02677e-05	ENST00000634891	RYR3	ENSG00000198838	protein_coding	cds	chr15-33311046-33311096	0
327	chr4-53644706-53645674	4.7703e-10	0.795495	0.182	0.029	8.30686e-05	ENST00000513421	LNX1	ENSG00000072201	protein_coding	gap	chr4-53617381-53674395	0
328	chr4-54095035-54097014	4.81295e-10	0.505891	0.399	0.181	8.38112e-05	ENST00000507166	RP11-231C18.3	ENSG00000282278	protein_coding	gap	chr4-53425966-54274924	0
329	chr3-14482110-14482876	5.23308e-10	-0.648834	0	0.227	9.11272e-05	ENST00000622186	SLC6A6	ENSG00000131389	protein_coding	gap	chr3-14481842-14484866	0
330	chr21-32813350-32814046	5.51861e-10	-0.338165	0.042	0.289	9.60994e-05	ENST00000382373	C21orf62	ENSG00000205929	protein_coding	cds	chr21-32813592-32813689	0
331	chr4-55924404-55926336	5.62531e-10	1.25048	0.385	0.186	9.79575e-05	ENST00000349598	EXOC1	ENSG00000090989	protein_coding	utr	chr4-55904496-55905034	19369
332	chr3-29236046-29236847	5.72314e-10	0.389054	0.28	0.083	9.96611e-05	ENST00000637842	RBMS3	ENSG00000144642	protein_coding	gap	chr3-29183130-29434742	0
333	chr2-84797311-84797537	5.74341e-10	1.29008	0.112	0.005	0.000100014	ENST00000389394	DNAH6	ENSG00000115423	protein_coding	cds	chr2-84797537-84797658	0
334	chr9-128374031-128374976	5.78222e-10	0.343614	0.21	0.044	0.00010069	ENST00000470840	URM1	ENSG00000167118	protein_coding	gap	chr9-128371416-128377994	0
335	chr9-13480531-13481368	5.86035e-10	-0.257684	0.028	0.279	0.00010205	ENST00000428006	RP11-536O18.1	ENSG00000226197	lincRNA	gap	chr9-13446594-13487102	0
336	chr10-101283910-101284635	5.90627e-10	0.791749	0.273	0.081	0.00010285	ENST00000434878	LBX1-AS1	ENSG00000227128	processed_transcript	exon	chr10-101269968-101270148	13761
337	chr6-95959228-95959787	5.96408e-10	0.369182	0.112	0.005	0.000103857	ENST00000302103	FUT9	ENSG00000172461	protein_coding	exon	chr6-96015984-96016212	56196
338	chr16-23577981-23578660	6.12265e-10	0.558415	0.189	0.034	0.000106618	ENST00000007516	NDUFAB1	ENSG00000004779	protein_coding	utr	chr16-23581002-23581173	2341
339	chr7-69295871-69296544	6.2958e-10	0.786873	0.252	0.066	0.000109633	ENST00000435148	RP11-3P22.2	ENSG00000225718	lincRNA	gap	chr7-69272399-69430767	0
340	chr7-104814905-104815623	6.36877e-10	0.55751	0.231	0.054	0.000110904	ENST00000424859	LHFPL3	ENSG00000187416	protein_coding	gap	chr7-104736912-104906186	0
341	chr13-34294212-34295175	6.71537e-10	-0.276351	0.056	0.328	0.000116939	ENST00000605909	RP11-16D22.2	ENSG00000271850	lincRNA	exon	chr13-34348043-34348124	52867
342	chr18-58476141-58477836	6.99491e-10	0.278161	0.685	0.465	0.000121807	ENST00000622635	RP11-1151B14.1	ENSG00000276403	lincRNA	exon	chr18-58476191-58477484	0
343	chr4-105923385-105924233	7.08989e-10	-0.350342	0.056	0.318	0.000123461	ENST00000514837	NPNT	ENSG00000168743	protein_coding	gap	chr4-105898002-105927335	0
344	chr16-1034601-1035537	7.38111e-10	0.377615	0.42	0.178	0.000128533	ENST00000569832	SSTR5-AS1	ENSG00000261713	processed_transcript	exon	chr16-1064093-1066526	28555
345	chr3-101732126-101732788	7.43076e-10	0.581185	0.182	0.032	0.000129397	ENST00000494050	CEP97	ENSG00000182504	protein_coding	cds	chr3-101732488-101732654	0
346	chr4-56728230-56729280	7.49365e-10	0.751998	0.343	0.134	0.000130492	ENST00000337881	HOPX	ENSG00000171476	protein_coding	exon	chr4-56681255-56681899	46330
347	chr4-53309834-53310435	7.63165e-10	0.989416	0.189	0.034	0.000132895	ENST00000611795	SCFD2	ENSG00000184178	protein_coding	gap	chr4-53274002-53313635	0
348	chr4-52872990-52874469	7.73122e-10	0.744748	0.42	0.203	0.000134629	ENST00000401642	SCFD2	ENSG00000184178	protein_coding	cds	chr4-52873969-52874061	0
349	chr2-118823556-118827475	7.8336e-10	-0.334949	0.147	0.44	0.000136412	ENST00000584273	RP11-19E11.1	ENSG00000258910	lincRNA	exon	chr2-118833700-118834132	6224
350	chr4-52876852-52878309	7.99083e-10	0.825132	0.266	0.078	0.00013915	ENST00000401642	SCFD2	ENSG00000184178	protein_coding	gap	chr4-52874062-52885746	0
351	chr8-98256100-98256888	8.26094e-10	-0.424324	0.007	0.235	0.000143854	ENST00000519324	NIPAL2	ENSG00000104361	protein_coding	gap	chr8-98254088-98294002	0
352	chr21-36292453-36293662	8.45154e-10	0.253644	0.294	0.088	0.000147173	ENST00000399151	DOPEY2	ENSG00000142197	protein_coding	cds	chr21-36293320-36293571	0
353	chr22-11829466-11829782	9.33544e-10	1.18136	0.14	0.015	0.000162564	ENST00000612732	5_8S_rRNA	ENSG00000276871	rRNA	exon	chr22-11249809-11249959	579506
354	chr3-37694227-37694805	9.54317e-10	0.34544	0.182	0.032	0.000166182	ENST00000461533	ITGA9	ENSG00000144668	protein_coding	gap	chr3-37684016-37732711	0
355	chr18-51447296-51448465	9.7474e-10	-0.273835	0.035	0.279	0.000169738	ENST00000635680	LINC01630	ENSG00000227115	lincRNA	gap	chr18-51392258-51532111	0
356	chr10-21509596-21510819	9.7927e-10	0.51942	0.392	0.164	0.000170527	ENST00000449193	SKIDA1	ENSG00000180592	protein_coding	utr	chr10-21513478-21515095	2658
357	chr7-158283990-158285026	1.01296e-09	0.330694	0.28	0.083	0.000176393	ENST00000409483	PTPRN2	ENSG00000155093	protein_coding	gap	chr7-158205274-158489734	0
358	chr10-131041337-131041674	1.01902e-09	1.21501	0.154	0.02	0.00017745	ENST00000368642	TCERG1L	ENSG00000176769	protein_coding	utr	chr10-131092391-131093161	50716
359	chr16-49281657-49282607	1.06864e-09	0.459212	0.14	0.015	0.00018609	ENST00000219197	CBLN1	ENSG00000102924	protein_coding	utr	chr16-49281466-49281831	0
360	chr4-53821407-53822033	1.07901e-09	1.0395	0.203	0.042	0.000187896	ENST00000507166	RP11-231C18.3	ENSG00000282278	protein_coding	gap	chr4-53425966-54274924	0
361	chr10-47381530-47382118	1.08965e-09	0.513781	0.133	0.012	0.000189748	ENST00000591025	ZNF488	ENSG00000265763	protein_coding	gap	chr10-47368938-47384219	0
362	chr7-8998629-8999243	1.13727e-09	0.661889	0.245	0.061	0.000198041	ENST00000614289	RP4-668E10.4	ENSG00000278254	lincRNA	exon	chr7-9082557-9084548	83313
363	chr7-104847733-104849638	1.13821e-09	0.274523	0.671	0.472	0.000198204	ENST00000424859	LHFPL3	ENSG00000187416	protein_coding	gap	chr7-104736912-104906186	0
364	chr9-76912438-76913289	1.16368e-09	-0.279562	0.049	0.298	0.00020264	ENST00000376718	PRUNE2	ENSG00000106772	protein_coding	exon	chr9-76905928-76906087	6350
365	chr2-170885343-170887211	1.1861e-09	-0.260136	0.049	0.306	0.000206544	ENST00000493875	GAD1	ENSG00000128683	protein_coding	utr	chr2-170859709-170861151	24191
366	chr4-54384501-54385231	1.19667e-09	1.07506	0.231	0.059	0.000208385	ENST00000508241	RP11-231C18.2	ENSG00000248518	lincRNA	exon	chr4-54376246-54376752	7748
367	chr5-21481418-21482929	1.21166e-09	0.26432	0.42	0.186	0.000210995	ENST00000606105	RP11-360I2.1	ENSG00000272130	lincRNA	exon	chr5-21569755-21570045	86825
368	chr2-132588836-132589801	1.21177e-09	-0.345207	0.035	0.281	0.000211013	ENST00000329321	GPR39	ENSG00000183840	protein_coding	gap	chr2-132417899-132645100	0
369	chr5-168022084-168023949	1.21679e-09	0.290521	0.615	0.389	0.000211889	ENST00000520394	TENM2	ENSG00000145934	protein_coding	gap	chr5-167993183-168062059	0
370	chr10-98367512-98368641	1.24248e-09	0.312812	0.497	0.262	0.000216362	ENST00000370575	PYROXD2	ENSG00000119943	protein_coding	utr	chr10-98383565-98383797	14923
371	chr4-53120807-53123686	1.2523e-09	0.710946	0.448	0.249	0.000218072	ENST00000401642	SCFD2	ENSG00000184178	protein_coding	gap	chr4-52920871-53145332	0
372	chr7-129240158-129241001	1.25665e-09	-0.321471	0.035	0.279	0.00021883	ENST00000446544	AHCYL2	ENSG00000158467	protein_coding	gap	chr7-129225440-129379640	0
373	chr2-191165061-191166815	1.29137e-09	0.257249	0.35	0.13	0.000224875	ENST00000450994	STAT4	ENSG00000138378	protein_coding	exon	chr2-191151334-191151596	13464
374	chr15-101499788-101500460	1.35928e-09	0.514835	0.217	0.049	0.000236702	ENST00000557794	PCSK6	ENSG00000140479	protein_coding	gap	chr15-101313506-101525079	0
375	chr7-158239064-158240087	1.38305e-09	0.393392	0.315	0.103	0.00024084	ENST00000409483	PTPRN2	ENSG00000155093	protein_coding	gap	chr7-158205274-158489734	0
376	chr4-53496995-53498242	1.40316e-09	0.633396	0.392	0.171	0.000244341	ENST00000507166	RP11-231C18.3	ENSG00000282278	protein_coding	gap	chr4-53425966-54274924	0
377	chr12-52558565-52559446	1.49057e-09	0.543717	0.322	0.11	0.000259563	ENST00000267119	KRT71	ENSG00000139648	protein_coding	exon	chr12-52552637-52553147	5417
378	chr10-99536812-99537320	1.66149e-09	1.26981	0.168	0.027	0.000289326	ENST00000344586	NKX2-3	ENSG00000119919	protein_coding	utr	chr10-99535722-99536524	287
379	chr7-95389402-95390328	1.66661e-09	-0.291256	0.077	0.35	0.000290218	ENST00000451904	PON3	ENSG00000105852	protein_coding	cds	chr7-95390154-95390209	0
380	chr5-5344012-5344718	1.73872e-09	0.422208	0.21	0.046	0.000302775	ENST00000274181	ADAMTS16	ENSG00000145536	protein_coding	utr	chr5-5319139-5320304	23707
381	chr7-156993112-156993835	1.74162e-09	0.32923	0.294	0.098	0.00030328	ENST00000479817	MNX1	ENSG00000130675	protein_coding	utr	chr7-156994051-156994125	215
382	chr4-54013504-54014153	1.80964e-09	1.35728	0.161	0.024	0.000315126	ENST00000512964	CHIC2	ENSG00000109220	protein_coding	cds	chr4-54013837-54013896	0
383	chr5-56659417-56660707	1.83356e-09	0.263369	0.608	0.347	0.00031929	ENST00000438651	C5orf67	ENSG00000225940	protein_coding	exon	chr5-56606022-56606232	53184
384	chr4-53510017-53511968	1.86394e-09	0.927624	0.497	0.301	0.000324581	ENST00000507166	RP11-231C18.3	ENSG00000282278	protein_coding	gap	chr4-53425966-54274924	0
385	chr9-39588042-39588989	1.98081e-09	0.43774	0.231	0.056	0.000344932	ENST00000427327	RP11-347J14.8	ENSG00000224038	lincRNA	exon	chr9-39405038-39405305	182736
386	chr9-101485809-101487747	2.01454e-09	0.354282	0.538	0.323	0.000350806	ENST00000374848	TMEM246	ENSG00000165152	protein_coding	utr	chr9-101486949-101487193	0
387	chr4-52911655-52913058	2.09636e-09	0.609462	0.301	0.1	0.000365054	ENST00000401642	SCFD2	ENSG00000184178	protein_coding	gap	chr4-52907592-52920724	0
388	chr7-35753653-35755141	2.10948e-09	0.352523	0.49	0.254	0.000367339	ENST00000437235	SEPT7-AS1	ENSG00000228878	lincRNA	exon	chr7-35751856-35755195	0
389	chr12-4866154-4866747	2.33856e-09	0.410376	0.21	0.046	0.00040723	ENST00000541339	GALNT8	ENSG00000130035	protein_coding	exon	chr12-4850738-4851927	14226
390	chr14-103684277-103684886	2.41362e-09	0.62872	0.203	0.044	0.0004203	ENST00000634686	KLC1	ENSG00000126214	protein_coding	gap	chr14-103679519-103692359	0
391	chr5-74164635-74165284	2.48889e-09	0.920535	0.182	0.034	0.000433409	ENST00000511395	CTD-2292M14.1	ENSG00000248474	lincRNA	exon	chr5-74102740-74103216	61418
392	chr16-76583358-76584347	2.60984e-09	0.613744	0.245	0.066	0.00045447	ENST00000563764	RP11-58C22.1	ENSG00000261833	protein_coding	gap	chr16-76553908-76635496	0
393	chr4-5857889-5858778	2.62604e-09	-0.338024	0.035	0.271	0.000457291	ENST00000512574	CRMP1	ENSG00000072832	protein_coding	gap	chr4-5856308-5861025	0
394	chr20-39268911-39269364	2.82987e-09	0.451588	0.147	0.02	0.000492785	ENST00000412672	RP4-705O1.1	ENSG00000230324	lincRNA	exon	chr20-39224555-39224748	44162
395	chr20-36339583-36341189	2.89969e-09	-0.282371	0.14	0.423	0.000504944	ENST00000373913	DLGAP4	ENSG00000080845	protein_coding	gap	chr20-36306513-36367044	0
396	chr10-44384182-44385360	2.92583e-09	0.443231	0.238	0.061	0.000509495	ENST00000395795	CXCL12	ENSG00000107562	protein_coding	cds	chr10-44384945-44385005	0
397	chr18-9535270-9536062	3.07761e-09	0.351099	0.175	0.032	0.000535926	ENST00000383432	RALBP1	ENSG00000017797	protein_coding	cds	chr18-9535671-9535937	0
398	chr15-30038630-30039745	3.40757e-09	-0.276671	0.126	0.391	0.000593384	ENST00000561392	RP11-143J24.1	ENSG00000259647	lincRNA	gap	chr15-30005790-30045710	0
399	chr1-18142319-18143432	3.48664e-09	0.454327	0.469	0.257	0.000607153	ENST00000251296	IGSF21	ENSG00000117154	protein_coding	gap	chr1-18108199-18227897	0
400	chr4-52126898-52127486	3.59193e-09	1.25566	0.154	0.022	0.000625488	ENST00000295213	SPATA18	ENSG00000163071	protein_coding	utr	chr4-52094888-52097292	29605
401	chr19-4277173-4280455	3.67451e-09	0.297347	0.608	0.399	0.000639868	ENST00000599689	SHD	ENSG00000105251	protein_coding	cds	chr19-4280064-4280360	0
402	chr10-97162841-97164378	3.70957e-09	0.420884	0.587	0.377	0.000645973	ENST00000479633	ARHGAP19-SLIT1	ENSG00000269891	protein_coding	cds	chr10-97163444-97163451	0
403	chr21-21199892-21201290	3.77939e-09	-0.304269	0	0.208	0.000658132	ENST00000400546	NCAM2	ENSG00000154654	protein_coding	gap	chr21-20998619-21280577	0
404	chr2-48768486-48769256	3.94955e-09	0.263146	0.182	0.034	0.000687763	ENST00000470560	STON1-GTF2A1L	ENSG00000068781	protein_coding	gap	chr2-48769075-48776279	0
405	chr4-52005178-52005552	3.98529e-09	1.29308	0.119	0.01	0.000693986	ENST00000343457	LRRC66	ENSG00000188993	protein_coding	gap	chr4-52003393-52017117	0
406	chr15-81752386-81753107	3.99108e-09	0.404807	0.308	0.105	0.000694995	ENST00000560097	RP11-499F3.2	ENSG00000259692	lincRNA	gap	chr15-81662139-81870927	0
407	chr4-56955053-56955500	4.09528e-09	1.34539	0.14	0.017	0.000713139	ENST00000602820	RP11-738E22.3	ENSG00000269949	lincRNA	exon	chr4-56960927-56961373	5426
408	chr16-867571-868406	4.11044e-09	0.319935	0.455	0.21	0.00071578	ENST00000569516	LMF1	ENSG00000103227	protein_coding	gap	chr16-854707-868943	0
409	chr1-3754263-3754898	4.12582e-09	0.921353	0.196	0.042	0.000718457	ENST00000636250	CCDC27	ENSG00000162592	protein_coding	gap	chr1-3754242-3755456	0
410	chr12-126771996-126773015	4.3949e-09	-0.378823	0.091	0.352	0.000765315	ENST00000542248	LINC00944	ENSG00000256128	lincRNA	gap	chr12-126763499-126772078	0
411	chr11-113327299-113328145	4.41464e-09	0.533261	0.217	0.051	0.000768753	ENST00000531164	TTC12	ENSG00000149292	protein_coding	gap	chr11-113325646-113329919	0
412	chr20-63308654-63310129	4.5381e-09	0.317636	0.49	0.276	0.000790251	ENST00000422202	COL20A1	ENSG00000101203	protein_coding	cds	chr20-63309758-63309915	0
413	chr4-53646772-53647176	4.59052e-09	1.18212	0.133	0.015	0.00079938	ENST00000513421	LNX1	ENSG00000072201	protein_coding	gap	chr4-53617381-53674395	0
414	chr7-9231354-9232375	4.80295e-09	0.276636	0.517	0.276	0.000836371	ENST00000614137	RP4-668E10.4	ENSG00000278254	lincRNA	exon	chr7-9189560-9189857	41496
415	chr8-128900454-128901222	4.96032e-09	-0.344131	0.028	0.254	0.000863775	ENST00000630386	LINC00976	ENSG00000281657	lincRNA	exon	chr8-128904773-128905133	3550
416	chr8-71535612-71536512	5.30654e-09	0.515637	0.294	0.095	0.000924064	ENST00000523987	RP11-1102P16.1	ENSG00000253379	lincRNA	gap	chr8-71535849-71547514	0
417	chr10-30384519-30385173	5.70219e-09	0.569485	0.273	0.088	0.000992962	ENST00000471055	MTPAP	ENSG00000107951	protein_coding	exon	chr10-30374303-30374448	10070
418	chr8-138193732-138194540	5.71194e-09	0.333047	0.266	0.083	0.000994659	ENST00000482951	FAM135B	ENSG00000147724	protein_coding	gap	chr8-138178691-138195257	0
419	chr6-22877549-22878754	6.18999e-09	-0.280599	0.126	0.399	0.00107791	ENST00000420572	RP1-209A6.1	ENSG00000233358	lincRNA	gap	chr6-22745069-23016724	0
420	chr11-1876214-1877816	6.85304e-09	-0.359697	0.098	0.357	0.00119337	ENST00000432093	LSP1	ENSG00000130592	protein_coding	utr	chr11-1876477-1876645	0
421	chr3-43273060-43274134	7.07977e-09	0.261171	0.524	0.281	0.00123285	ENST00000454177	SNRK	ENSG00000163788	protein_coding	exon	chr3-43286512-43286675	12377
422	chr4-54840735-54841413	7.15886e-09	0.601311	0.161	0.027	0.00124662	ENST00000512898	RP11-273B19.2	ENSG00000249727	lincRNA	gap	chr4-54836417-54844926	0
423	chr1-110706353-110707242	7.45331e-09	-0.269427	0.042	0.274	0.0012979	ENST00000369769	KCNA3	ENSG00000177272	protein_coding	exon	chr1-110672465-110675033	31319
424	chr2-152243550-152244479	7.76147e-09	-0.267564	0.035	0.262	0.00135156	ENST00000263904	STAM2	ENSG00000115145	protein_coding	exon	chr2-152175603-152175992	67557
425	chr7-4227207-4228135	8.09691e-09	0.687323	0.217	0.054	0.00140997	ENST00000615806	SDK1	ENSG00000146555	protein_coding	gap	chr7-4221365-4233254	0
426	chr10-104988795-104989849	8.93162e-09	0.591528	0.231	0.061	0.00155533	ENST00000369701	SORCS3	ENSG00000156395	protein_coding	gap	chr10-104977494-105043054	0
427	chr9-114621765-114622635	9.04785e-09	-0.252598	0.077	0.318	0.00157557	ENST00000471206	TMEM268	ENSG00000157693	protein_coding	gap	chr9-114617302-114624135	0
428	chr2-96071789-96072631	9.10141e-09	0.336479	0.287	0.095	0.00158489	ENST00000488515	GPAT2	ENSG00000186281	protein_coding	exon	chr2-96039284-96039451	32337
429	chr7-157897342-157898252	9.29113e-09	0.635402	0.301	0.105	0.00161793	ENST00000409483	PTPRN2	ENSG00000155093	protein_coding	gap	chr7-157682938-157898672	0
430	chr7-99357763-99358779	9.43354e-09	0.474736	0.357	0.149	0.00164273	ENST00000432786	ARPC1A	ENSG00000241685	protein_coding	cds	chr7-99358340-99358403	0
431	chr13-21701384-21701865	9.55728e-09	0.599718	0.182	0.037	0.00166428	ENST00000382353	FGF9	ENSG00000102678	protein_coding	cds	chr13-21701190-21701435	0
432	chr1-177650750-177651537	9.63612e-09	0.28993	0.427	0.193	0.001678	ENST00000427173	RP11-63B19.1	ENSG00000236720	lincRNA	exon	chr1-177700524-177701362	48986
433	chr4-54498609-54499933	9.91626e-09	1.20216	0.301	0.115	0.00172679	ENST00000512628	RP11-545H22.1	ENSG00000251264	lincRNA	exon	chr4-54446666-54446723	51885
434	chr1-199151531-199152166	9.98508e-09	0.354064	0.224	0.056	0.00173877	ENST00000452199	RP11-382E9.1	ENSG00000231718	lincRNA	gap	chr1-199148738-199161422	0
435	chr3-40098333-40098683	1.00182e-08	0.695271	0.147	0.022	0.00174454	ENST00000475082	MYRIP	ENSG00000170011	protein_coding	gap	chr3-40044272-40151047	0
436	chr3-40173134-40173895	1.08459e-08	0.270923	0.35	0.139	0.00188868	ENST00000539167	MYRIP	ENSG00000170011	protein_coding	gap	chr3-40170094-40182219	0
437	chr13-67408666-67409233	1.09984e-08	-0.279944	0.007	0.21	0.00191523	ENST00000415120	LINC00364	ENSG00000230040	lincRNA	exon	chr13-67379551-67379976	28689
438	chr8-40323272-40323779	1.18177e-08	1.05807	0.154	0.024	0.00205791	ENST00000522486	CTA-392C11.1	ENSG00000253802	lincRNA	gap	chr8-40299455-40343277	0
439	chr3-140007958-140009049	1.24586e-08	0.289293	0.315	0.11	0.00216951	ENST00000511524	CLSTN2	ENSG00000158258	protein_coding	gap	chr3-139935484-140175950	0
440	chr8-1495146-1495987	1.25702e-08	0.902845	0.154	0.024	0.00218894	ENST00000637795	DLGAP2	ENSG00000198010	protein_coding	gap	chr8-1258884-1501365	0
441	chr7-88200252-88201790	1.26055e-08	0.365584	0.601	0.379	0.00219508	ENST00000398209	ADAM22	ENSG00000008277	protein_coding	utr	chr7-88196492-88202889	0
442	chr6-129133442-129134874	1.26694e-08	-0.325657	0	0.196	0.00220622	ENST00000618192	LAMA2	ENSG00000196569	protein_coding	gap	chr6-129098416-129143900	0
443	chr18-46042140-46043279	1.33528e-08	-0.409618	0.084	0.325	0.00232522	ENST00000589328	PSTPIP2	ENSG00000152229	protein_coding	gap	chr18-46040048-46072155	0
444	chr10-114402763-114405049	1.34569e-08	0.302484	0.538	0.315	0.00234334	ENST00000419268	AFAP1L2	ENSG00000169129	protein_coding	cds	chr10-114404440-114404455	0
445	chr4-52640892-52642439	1.39046e-08	0.692961	0.252	0.073	0.00242131	ENST00000514536	USP46	ENSG00000109189	protein_coding	gap	chr4-52631145-52658173	0
446	chr8-109711750-109711987	1.46022e-08	0.578123	0.112	0.01	0.00254278	ENST00000422135	SYBU	ENSG00000147642	protein_coding	exon	chr8-109691333-109691791	19958
447	chr8-72536632-72538063	1.52656e-08	0.263087	0.168	0.032	0.00265831	ENST00000523207	KCNB2	ENSG00000182674	protein_coding	utr	chr8-72537391-72537885	0
448	chr2-155733112-155733843	1.53272e-08	0.778188	0.105	0.007	0.00266904	ENST00000635799	AC093375.1	ENSG00000226383	lincRNA	exon	chr2-156011530-156011852	277686
449	chr17-48549343-48553502	1.56343e-08	-0.295155	0.28	0.56	0.0027225	ENST00000498678	HOXB3	ENSG00000120093	protein_coding	cds	chr17-48552027-48552474	0
450	chr4-56649524-56650333	1.58281e-08	1.28734	0.119	0.012	0.00275626	ENST00000556614	HOPX	ENSG00000171476	protein_coding	gap	chr4-56648798-56655856	0
451	chr7-66861578-66861970	1.58942e-08	1.38092	0.133	0.017	0.00276777	ENST00000610177	RP11-458F8.4	ENSG00000273142	lincRNA	exon	chr7-66902857-66906297	40886
452	chr1-154176249-154181254	1.6034e-08	-0.267716	0.147	0.408	0.0027921	ENST00000611659	TPM3	ENSG00000143549	protein_coding	cds	chr1-154176115-154176248	0
453	chr2-41990425-41990800	1.60387e-08	1.08325	0.126	0.015	0.00279293	ENST00000403980	C2orf91	ENSG00000205086	protein_coding	exon	chr2-41954016-41954266	36158
454	chr18-78813256-78813531	1.60503e-08	1.42055	0.105	0.007	0.00279495	ENST00000580487	RP11-715C4.1	ENSG00000266273	lincRNA	exon	chr18-78796480-78796672	16583
455	chr4-52881106-52881485	1.63324e-08	1.22057	0.119	0.012	0.00284408	ENST00000401642	SCFD2	ENSG00000184178	protein_coding	gap	chr4-52874062-52885746	0
456	chr2-229658267-229658815	1.63635e-08	0.35191	0.126	0.015	0.00284949	ENST00000341772	DNER	ENSG00000187957	protein_coding	gap	chr2-229591889-229714147	0
457	chr4-54308197-54308549	1.66535e-08	1.57642	0.112	0.01	0.0029	ENST00000257290	PDGFRA	ENSG00000134853	protein_coding	utr	chr4-54295273-54298247	9949
458	chr15-28875943-28876930	1.72728e-08	-0.35407	0.056	0.279	0.00300784	ENST00000561069	APBA2	ENSG00000034053	protein_coding	exon	chr15-28884483-28884613	7552
459	chr16-17083268-17084104	1.75135e-08	-0.263294	0.098	0.34	0.00304974	ENST00000261381	XYLT1	ENSG00000103489	protein_coding	utr	chr16-17101769-17108694	17664
460	chr8-134924356-134925129	1.75516e-08	0.257293	0.126	0.015	0.00305637	ENST00000505083	RP11-1057B8.2	ENSG00000251218	lincRNA	exon	chr8-134881597-134881899	42456
461	chr12-110965765-110966573	1.76055e-08	0.330953	0.273	0.088	0.00306577	ENST00000553177	LINC01405	ENSG00000185847	lincRNA	exon	chr12-110958022-110958208	7556
462	chr16-16175141-16175826	1.7747e-08	0.458229	0.273	0.09	0.00309041	ENST00000622290	ABCC6	ENSG00000091262	protein_coding	gap	chr16-16173405-16175910	0
463	chr11-113267415-113267963	1.85102e-08	0.684465	0.119	0.012	0.00322331	ENST00000620046	NCAM1	ENSG00000149294	protein_coding	gap	chr11-113260324-113270187	0
464	chr4-56038590-56039361	1.86036e-08	0.655949	0.308	0.117	0.00323957	ENST00000257287	CEP135	ENSG00000174799	protein_coding	utr	chr4-56031360-56033363	5226
465	chr14-89952609-89952972	1.86362e-08	0.788391	0.126	0.015	0.00324525	ENST00000557685	EFCAB11	ENSG00000140025	protein_coding	gap	chr14-89950143-89953905	0
466	chr11-28621570-28622508	1.89661e-08	-0.279917	0.014	0.218	0.00330269	ENST00000505409	RP11-960D24.1	ENSG00000248990	lincRNA	exon	chr11-28679183-28679303	56674
467	chr14-93741789-93742222	2.01047e-08	1.01513	0.161	0.029	0.00350097	ENST00000477603	PRIMA1	ENSG00000175785	protein_coding	gap	chr14-93737371-93779175	0
468	chr6-134564251-134565321	2.02396e-08	0.359063	0.322	0.127	0.00352446	ENST00000434593	RP11-557H15.4	ENSG00000232310	lincRNA	gap	chr6-134531065-134659748	0
469	chr3-20668474-20670177	2.04399e-08	0.321696	0.273	0.09	0.00355935	ENST00000634618	SGO1-AS1	ENSG00000231304	processed_transcript	gap	chr3-20381301-20699384	0
470	chr7-45193555-45194371	2.04418e-08	-0.26355	0	0.191	0.00355968	ENST00000481345	RAMP3	ENSG00000122679	protein_coding	utr	chr7-45186199-45186302	7252
471	chr10-114435550-114435951	2.06079e-08	0.930629	0.133	0.017	0.00358859	ENST00000533213	ABLIM1	ENSG00000099204	protein_coding	utr	chr10-114431113-114436259	0
472	chr10-129962985-129964663	2.09539e-08	0.593671	0.385	0.174	0.00364885	ENST00000368648	EBF3	ENSG00000108001	protein_coding	cds	chr10-129963635-129963768	0
473	chr3-64667849-64669618	2.1231e-08	-0.316874	0.049	0.281	0.00369711	ENST00000498707	ADAMTS9	ENSG00000163638	protein_coding	gap	chr3-64658792-64681200	0
474	chr5-15320765-15321355	2.15089e-08	0.474502	0.28	0.095	0.00374549	ENST00000511443	RP1-137K24.1	ENSG00000248486	lincRNA	exon	chr5-15266414-15266541	54223
475	chr2-239716311-239717634	2.17482e-08	0.331971	0.559	0.362	0.00378717	ENST00000567853	RP11-315F22.1	ENSG00000259889	lincRNA	exon	chr2-239734956-239735538	17321
476	chr7-127954855-127955507	2.17487e-08	0.830192	0.154	0.027	0.00378725	ENST00000492840	SND1	ENSG00000197157	protein_coding	gap	chr7-127929330-127990946	0
477	chr4-53653111-53657102	2.28516e-08	0.886461	0.559	0.455	0.00397931	ENST00000513421	LNX1	ENSG00000072201	protein_coding	gap	chr4-53617381-53674395	0
478	chr19-38882559-38883313	2.29621e-08	0.250511	0.245	0.073	0.00399854	ENST00000613542	SIRT2	ENSG00000068903	protein_coding	gap	chr19-38881492-38883626	0
479	chr5-173155789-173156517	2.30399e-08	0.281004	0.175	0.037	0.0040121	ENST00000393770	BNIP1	ENSG00000113734	protein_coding	gap	chr5-173154414-173159932	0
480	chr10-69438607-69440126	2.33161e-08	0.295745	0.28	0.095	0.0040602	ENST00000373290	TSPAN15	ENSG00000099282	protein_coding	exon	chr10-69451473-69451690	11346
481	chr15-66802491-66803678	2.43596e-08	-0.293212	0.098	0.34	0.00424191	ENST00000288840	SMAD6	ENSG00000137834	protein_coding	utr	chr15-66781536-66782848	19642
482	chr15-28113511-28114006	2.51016e-08	1.03411	0.175	0.037	0.00437112	ENST00000261609	HERC2	ENSG00000128731	protein_coding	cds	chr15-28113573-28113678	0
483	chr11-133384504-133385131	2.51395e-08	0.458697	0.203	0.049	0.00437771	ENST00000529038	OPCML	ENSG00000183715	protein_coding	gap	chr11-132657320-133532263	0
484	chr4-56674686-56682864	2.51696e-08	0.968624	0.643	0.638	0.00438296	ENST00000556376	HOPX	ENSG00000171476	protein_coding	utr	chr4-56681255-56681294	0
485	chr13-35857130-35859152	2.55579e-08	-0.329026	0.042	0.257	0.00445058	ENST00000379892	DCLK1	ENSG00000133083	protein_coding	gap	chr13-35854594-35871223	0
486	chr7-117793463-117794572	2.60867e-08	0.289887	0.273	0.093	0.00454266	ENST00000454375	CTTNBP2	ENSG00000077063	protein_coding	gap	chr7-117792782-117810764	0
487	chr4-53009803-53013403	2.61381e-08	0.788925	0.51	0.35	0.00455162	ENST00000401642	SCFD2	ENSG00000184178	protein_coding	gap	chr4-52920871-53145332	0
488	chr7-1323141-1323969	2.63198e-08	0.483734	0.315	0.12	0.00458325	ENST00000453798	AC073094.4	ENSG00000233082	lincRNA	exon	chr7-1268962-1269267	53873
489	chr2-52074070-52074945	2.68333e-08	0.399186	0.329	0.127	0.00467267	ENST00000440698	AC007682.1	ENSG00000231918	lincRNA	gap	chr2-51861489-52316231	0
490	chr2-215401804-215402563	2.69015e-08	-0.312319	0.049	0.274	0.00468455	ENST00000446046	FN1	ENSG00000115414	protein_coding	gap	chr2-215399352-215404388	0
491	chr20-53088625-53089230	2.83722e-08	-0.502893	0.007	0.2	0.00494065	ENST00000371497	TSHZ2	ENSG00000182463	protein_coding	gap	chr20-52973334-53253498	0
492	chr9-28598386-28598863	2.8971e-08	0.389409	0.168	0.032	0.00504493	ENST00000613945	LINGO2	ENSG00000174482	protein_coding	gap	chr9-28476026-28670199	0
493	chr20-24587215-24587932	2.91874e-08	0.389646	0.238	0.071	0.0050826	ENST00000482637	SYNDIG1	ENSG00000101463	protein_coding	gap	chr20-24584994-24596828	0
494	chr20-56721726-56722477	2.93413e-08	0.289214	0.189	0.044	0.0051094	ENST00000458293	RP5-897D18.1	ENSG00000231604	lincRNA	exon	chr20-56730397-56730451	7919
495	chr11-82523037-82523576	3.07518e-08	0.383147	0.147	0.024	0.00535503	ENST00000532217	MIR4300HG	ENSG00000245832	lincRNA	gap	chr11-82356629-82673091	0
496	chr4-53919865-53920648	3.1165e-08	0.950946	0.238	0.073	0.00542698	ENST00000507166	RP11-231C18.3	ENSG00000282278	protein_coding	gap	chr4-53425966-54274924	0
497	chr8-10404239-10405582	3.14326e-08	0.261475	0.175	0.037	0.00547357	ENST00000528246	MSRA	ENSG00000175806	protein_coding	gap	chr8-10319990-10428147	0
498	chr11-107042756-107044074	3.15136e-08	-0.306658	0.014	0.215	0.00548768	ENST00000526355	GUCY1A2	ENSG00000152402	protein_coding	exon	chr11-107017753-107018524	24231
499	chr20-9514372-9514977	3.16135e-08	0.465071	0.154	0.027	0.00550508	ENST00000427562	LAMP5	ENSG00000125869	protein_coding	cds	chr20-9514853-9514916	0
500	chr21-35745485-35746303	3.2021e-08	-0.262817	0.056	0.284	0.00557605	ENST00000475045	RUNX1	ENSG00000159216	protein_coding	gap	chr21-35654876-35864284	0
501	chr19-5054370-5055184	3.23723e-08	0.251091	0.21	0.056	0.00563722	ENST00000611640	KDM4B	ENSG00000127663	protein_coding	gap	chr19-5047670-5071009	0
502	chr4-53997425-53998330	3.28829e-08	1.06653	0.308	0.127	0.00572613	ENST00000507166	RP11-231C18.3	ENSG00000282278	protein_coding	gap	chr4-53425966-54274924	0
503	chr9-4566606-4567332	3.37204e-08	0.292899	0.189	0.044	0.00587197	ENST00000485616	SPATA6L	ENSG00000106686	protein_coding	gap	chr9-4554389-4600652	0
504	chr9-37931521-37932091	3.44106e-08	0.536158	0.21	0.056	0.00599217	ENST00000540557	RP11-613M10.9	ENSG00000255872	protein_coding	gap	chr9-37899951-37948634	0
505	chr4-164252247-164252714	3.5342e-08	0.323722	0.147	0.024	0.00615435	ENST00000515471	2021-03-01	ENSG00000145416	protein_coding	gap	chr4-164111663-164383186	0
506	chr9-30522457-30522866	3.6908e-08	1.08943	0.147	0.024	0.00642705	ENST00000629369	LINC01242	ENSG00000280683	lincRNA	gap	chr9-30446812-30574382	0
507	chr6-117167552-117168394	3.70912e-08	-0.485074	0.042	0.257	0.00645894	ENST00000352536	VGLL2	ENSG00000170162	protein_coding	exon	chr6-117265558-117265844	97163
508	chr15-29034058-29036224	3.76647e-08	-0.280272	0.119	0.359	0.00655882	ENST00000561069	APBA2	ENSG00000034053	protein_coding	gap	chr15-28995807-29053844	0
509	chr7-91194645-91195387	3.89691e-08	-0.291577	0.07	0.291	0.00678597	ENST00000436577	CDK14	ENSG00000058091	protein_coding	gap	chr7-91118209-91207164	0
510	chr10-20287515-20288423	4.00408e-08	0.427767	0.301	0.115	0.00697259	ENST00000377252	PLXDC2	ENSG00000120594	protein_coding	utr	chr10-20279820-20289856	0
511	chr11-126307690-126308968	4.0264e-08	0.322183	0.427	0.203	0.00701146	ENST00000263579	DCPS	ENSG00000110063	protein_coding	gap	chr11-126306745-126331404	0
512	chr3-6860749-6861494	4.11397e-08	0.398285	0.133	0.02	0.00716395	ENST00000486284	GRM7	ENSG00000196277	protein_coding	cds	chr3-6861389-6861907	0
513	chr11-67792436-67792913	4.1583e-08	0.746418	0.168	0.034	0.00724114	ENST00000529069	RP11-119D9.1	ENSG00000251637	lincRNA	exon	chr11-67886477-67886689	93563
514	chr9-88731981-88732697	4.16555e-08	-0.271524	0	0.183	0.00725376	ENST00000544644	RP13-60M5.2	ENSG00000228189	lincRNA	exon	chr9-88651961-88652160	79820
515	chr4-52102757-52103739	4.30812e-08	0.917246	0.196	0.049	0.00750202	ENST00000295213	SPATA18	ENSG00000163071	protein_coding	utr	chr4-52094888-52097292	5464
516	chr12-119838706-119839361	4.35931e-08	0.680639	0.217	0.061	0.00759117	ENST00000612548	CIT	ENSG00000122966	protein_coding	gap	chr12-119834229-119850173	0
517	chr1-2984860-2985773	4.39853e-08	0.290489	0.315	0.127	0.00765946	ENST00000378404	ACTRT2	ENSG00000169717	protein_coding	exon	chr1-3021483-3022903	35709
518	chr7-50805403-50806547	4.44396e-08	0.42838	0.308	0.115	0.00773859	ENST00000335866	GRB10	ENSG00000106070	protein_coding	exon	chr7-50793224-50793462	11940
519	chr7-157806910-157807985	4.61986e-08	0.494933	0.252	0.081	0.00804488	ENST00000409483	PTPRN2	ENSG00000155093	protein_coding	gap	chr7-157682938-157898672	0
520	chr16-13829390-13830352	4.88914e-08	0.325728	0.238	0.076	0.0085138	ENST00000576944	U95743.1	ENSG00000262267	lincRNA	exon	chr16-13779698-13779760	49629
521	chr10-124057638-124058402	4.9489e-08	0.572105	0.147	0.024	0.00861787	ENST00000628426	CHST15	ENSG00000182022	protein_coding	gap	chr10-124046725-124092323	0
522	chr3-64071642-64072677	5.006e-08	-0.286975	0.028	0.227	0.0087173	ENST00000485805	LINC00994	ENSG00000189196	lincRNA	exon	chr3-64078361-64079235	5683
523	chr13-67355680-67356483	5.00621e-08	-0.474904	0.056	0.279	0.00871766	ENST00000415120	LINC00364	ENSG00000230040	lincRNA	exon	chr13-67372387-67372470	15903
524	chr13-23905470-23906287	5.01382e-08	-0.406501	0.028	0.23	0.00873092	ENST00000382140	C1QTNF9B	ENSG00000205863	protein_coding	exon	chr13-23902617-23902655	2814
525	chrX-348653-350907	5.25131e-08	0.313849	0.427	0.213	0.00914448	ENST00000496630	PPP2R3B	ENSG00000167393	protein_coding	gap	chrX-347694-361404	0
526	chr4-54717527-54718319	5.27615e-08	0.265619	0.14	0.022	0.00918772	ENST00000412167	KIT	ENSG00000157404	protein_coding	gap	chr4-54709540-54723583	0
527	chr7-134105474-134106849	5.46145e-08	0.345007	0.497	0.289	0.00951041	ENST00000285928	LRGUK	ENSG00000155530	protein_coding	exon	chr7-134127299-134127664	20449
528	chr5-116734132-116735150	5.72157e-08	-0.290045	0.07	0.291	0.00996337	ENST00000504419	RP11-249M12.2	ENSG00000251311	lincRNA	exon	chr5-116742991-116743388	7840
529	chr13-25192557-25193442	5.72322e-08	0.341927	0.203	0.051	0.00996624	ENST00000435725	LINC01076	ENSG00000225105	lincRNA	gap	chr13-25193214-25210100	0
530	chr1-3440915-3442596	5.94909e-08	0.372464	0.469	0.249	0.0103596	ENST00000270722	PRDM16	ENSG00000142611	protein_coding	utr	chr1-3433812-3438621	2293
531	chr7-42720968-42721559	5.95581e-08	1.03277	0.126	0.017	0.0103713	ENST00000455947	LINC01448	ENSG00000238284	lincRNA	exon	chr7-42706231-42706447	14520
532	chr18-42614488-42615186	5.96023e-08	0.405421	0.245	0.076	0.010379	ENST00000589068	LINC00907	ENSG00000267586	lincRNA	gap	chr18-42575192-42678847	0
533	chr8-55064301-55065958	6.11771e-08	0.349356	0.469	0.247	0.0106532	ENST00000327381	XKR4	ENSG00000206579	protein_coding	exon	chr8-55102389-55103294	36430
534	chr2-168900934-168901449	6.6189e-08	0.370046	0.119	0.015	0.011526	ENST00000429379	G6PC2	ENSG00000152254	protein_coding	cds	chr2-168901332-168901549	0
535	chr7-107090330-107090789	6.68414e-08	1.11458	0.119	0.015	0.0116396	ENST00000629022	CTA-360L10.1	ENSG00000243193	processed_transcript	gap	chr7-107082089-107129033	0
536	chr16-86491084-86492234	6.80509e-08	0.281855	0.308	0.127	0.0118502	ENST00000599749	FENDRR	ENSG00000268388	lincRNA	gap	chr16-86491005-86508654	0
537	chr1-211628351-211628845	6.81778e-08	0.738	0.182	0.044	0.0118723	ENST00000452024	RP11-354K1.2	ENSG00000228792	lincRNA	exon	chr1-211635906-211636445	7060
538	chr4-56783888-56784436	6.88092e-08	1.10309	0.168	0.037	0.0119822	ENST00000509707	SPINK2	ENSG00000128040	protein_coding	exon	chr4-56809860-56810184	25423
539	chr4-9123508-9123961	6.8836e-08	0.453854	0.119	0.015	0.0119869	ENST00000512047	FAM90A26	ENSG00000229924	protein_coding	exon	chr4-9170409-9170522	46447
540	chr13-34654215-34655143	6.8862e-08	-0.371364	0.014	0.203	0.0119914	ENST00000606365	RP11-266E6.3	ENSG00000271901	lincRNA	gap	chr13-34546019-34670999	0
541	chr2-191270650-191271113	6.88693e-08	1.24803	0.112	0.012	0.0119927	ENST00000471904	MYO1B	ENSG00000128641	protein_coding	gap	chr2-191263389-191276886	0
542	chr19-876041-876407	6.95776e-08	0.502546	0.112	0.012	0.012116	ENST00000617672	MED16	ENSG00000175221	protein_coding	gap	chr19-868497-891119	0
543	chr16-14321358-14322313	7.16371e-08	-0.262514	0.126	0.372	0.0124747	ENST00000634265	MIR193BHG	ENSG00000262454	lincRNA	gap	chr16-14301532-14326012	0
544	chr7-157752817-157753453	7.32647e-08	0.472719	0.154	0.029	0.0127581	ENST00000409483	PTPRN2	ENSG00000155093	protein_coding	gap	chr7-157682938-157898672	0
545	chr7-157783903-157785536	7.3466e-08	0.336694	0.343	0.147	0.0127932	ENST00000409483	PTPRN2	ENSG00000155093	protein_coding	gap	chr7-157682938-157898672	0
546	chr7-67453934-67454335	7.38623e-08	0.932884	0.154	0.029	0.0128622	ENST00000430244	LINC01372	ENSG00000235475	lincRNA	exon	chr7-67339797-67340024	113909
547	chr2-26892236-26893811	7.40755e-08	-0.284679	0.056	0.274	0.0128993	ENST00000614712	DPYSL5	ENSG00000157851	protein_coding	gap	chr2-26848498-26898495	0
548	chr9-109517746-109518610	7.79505e-08	-0.297729	0.014	0.203	0.0135741	ENST00000262539	PTPN3	ENSG00000070159	protein_coding	exon	chr9-109498219-109498313	19432
549	chr13-111450539-111451689	7.79527e-08	0.269274	0.315	0.125	0.0135744	ENST00000497241	TEX29	ENSG00000153495	protein_coding	utr	chr13-111344083-111344249	106289
550	chr10-116737489-116738481	7.89208e-08	0.383429	0.462	0.267	0.013743	ENST00000635765	HSPA12A	ENSG00000165868	protein_coding	gap	chr10-116707286-116834934	0
551	chr4-127416084-127416582	7.90497e-08	0.492198	0.105	0.01	0.0137655	ENST00000509671	RP11-125O18.1	ENSG00000248491	lincRNA	gap	chr4-127401761-127457601	0
552	chr18-58891782-58893076	8.07792e-08	-0.353639	0.07	0.293	0.0140666	ENST00000592452	ZNF532	ENSG00000074657	protein_coding	gap	chr18-58865580-58918270	0
553	chr10-34200390-34201098	8.29616e-08	0.748941	0.28	0.103	0.0144467	ENST00000545693	PARD3	ENSG00000148498	protein_coding	gap	chr10-34131584-34269656	0
554	chr1-18885545-18886661	8.43116e-08	-0.275634	0	0.176	0.0146818	ENST00000538839	ALDH4A1	ENSG00000159423	protein_coding	cds	chr1-18886464-18886511	0
555	chr7-142720968-142721382	8.87157e-08	1.00209	0.119	0.015	0.0154487	ENST00000486171	PRSS1	ENSG00000204983	protein_coding	exon	chr7-142749468-142749524	28085
556	chr15-101489262-101489935	8.9582e-08	0.644961	0.119	0.015	0.0155995	ENST00000622483	PCSK6	ENSG00000140479	protein_coding	cds	chr15-101489374-101489670	0
557	chr13-109035903-109036719	9.45612e-08	-0.254978	0.056	0.269	0.0164666	ENST00000457511	MYO16	ENSG00000041515	protein_coding	gap	chr13-109019912-109046915	0
558	chr7-19519294-19520369	9.49474e-08	0.334626	0.545	0.342	0.0165339	ENST00000412563	AC007091.1	ENSG00000223838	lincRNA	gap	chr7-19405371-19576286	0
559	chr2-236472618-236473525	1.02549e-07	-0.298319	0.007	0.186	0.0178575	ENST00000431676	IQCA1	ENSG00000132321	protein_coding	gap	chr2-236465711-236486828	0
560	chr4-142350793-142351266	1.06018e-07	0.593563	0.168	0.037	0.0184616	ENST00000513000	INPP4B	ENSG00000109452	protein_coding	gap	chr4-142314763-142402937	0
561	chr6-139644691-139645323	1.06492e-07	-0.368838	0	0.174	0.0185442	ENST00000454788	LINC01625	ENSG00000238099	lincRNA	exon	chr6-139474566-139474596	170094
562	chr2-85174854-85176053	1.06919e-07	0.319002	0.308	0.122	0.0186186	ENST00000282111	TCF7L1	ENSG00000152284	protein_coding	gap	chr2-85134451-85283494	0
563	chr16-17282904-17283697	1.09758e-07	0.419789	0.343	0.144	0.0191129	ENST00000261381	XYLT1	ENSG00000103489	protein_coding	gap	chr16-17259499-17358011	0
564	chr11-67826215-67826954	1.10964e-07	0.357853	0.301	0.12	0.0193229	ENST00000529069	RP11-119D9.1	ENSG00000251637	lincRNA	exon	chr11-67886477-67886689	59522
565	chr12-131640433-131641135	1.11141e-07	0.351762	0.21	0.059	0.0193537	ENST00000537280	RP11-495K9.7	ENSG00000256424	lincRNA	exon	chr12-131647113-131647529	5977
566	chr11-126628597-126629790	1.12925e-07	0.312708	0.357	0.171	0.0196645	ENST00000549874	KIRREL3	ENSG00000149571	protein_coding	gap	chr11-126562913-127000454	0
567	chr6-9095721-9096138	1.12962e-07	0.592387	0.147	0.027	0.0196709	ENST00000431369	RP11-354I10.1	ENSG00000225775	lincRNA	exon	chr6-9124221-9124706	28082
568	chr11-36162431-36163428	1.13709e-07	0.534833	0.273	0.098	0.0198009	ENST00000534091	LDLRAD3	ENSG00000179241	protein_coding	gap	chr11-36110095-36227084	0
569	chr2-18599459-18600138	1.14632e-07	0.420316	0.238	0.076	0.0199616	ENST00000406971	NT5C1B	ENSG00000185013	protein_coding	exon	chr2-18589439-18589572	9886
570	chr8-130701459-130702179	1.14991e-07	-0.254164	0.056	0.264	0.0200241	ENST00000523502	KB-1568E2.1	ENSG00000253656	lincRNA	exon	chr8-130655559-130655712	45746
571	chr11-12556684-12557413	1.16575e-07	-0.262562	0.042	0.249	0.0203001	ENST00000526112	RP11-51B23.3	ENSG00000254847	lincRNA	exon	chr11-12540911-12540967	15716
572	chr3-46383354-46384326	1.16989e-07	0.369323	0.203	0.056	0.0203721	ENST00000292303	CCR5	ENSG00000160791	protein_coding	utr	chr3-46373962-46376206	7147
573	chr7-139665659-139666216	1.20098e-07	0.930137	0.175	0.042	0.0209135	ENST00000428878	HIPK2	ENSG00000064393	protein_coding	gap	chr7-139631726-139715931	0
574	chr2-66305459-66306286	1.28021e-07	0.326776	0.294	0.112	0.0222932	ENST00000412313	AC092669.6	ENSG00000225815	lincRNA	exon	chr2-66327349-66327390	21062
575	chr4-54475416-54476077	1.28866e-07	0.987446	0.287	0.112	0.0224404	ENST00000512628	RP11-545H22.1	ENSG00000251264	lincRNA	exon	chr4-54446666-54446723	28692
576	chr5-5364924-5365385	1.32491e-07	0.551425	0.14	0.024	0.0230715	ENST00000274181	ADAMTS16	ENSG00000145536	protein_coding	utr	chr5-5319139-5320304	44619
577	chr22-32564054-32564762	1.34257e-07	-0.273628	0.014	0.196	0.0233791	ENST00000358763	SYN3	ENSG00000185666	protein_coding	gap	chr22-32541714-32596673	0
578	chr8-25049545-25051213	1.40933e-07	-0.301692	0.042	0.237	0.0245416	ENST00000522570	CTD-2168K21.1	ENSG00000253832	lincRNA	exon	chr8-25009718-25009777	39767
579	chr13-112159438-112159987	1.41182e-07	0.743603	0.161	0.034	0.0245851	ENST00000561786	LINC01070	ENSG00000260102	lincRNA	exon	chr13-112197350-112197408	37362
580	chr1-110255158-110255963	1.41603e-07	-0.307233	0.049	0.254	0.0246584	ENST00000412512	KCNC4	ENSG00000116396	protein_coding	gap	chr1-110212178-110282533	0
581	chr4-53764304-53765474	1.41678e-07	0.896138	0.224	0.068	0.0246714	ENST00000507166	RP11-231C18.3	ENSG00000282278	protein_coding	gap	chr4-53425966-54274924	0
582	chr13-80345473-80346358	1.43651e-07	-0.391564	0.035	0.235	0.025015	ENST00000377104	SPRY2	ENSG00000136158	protein_coding	exon	chr13-80340622-80340951	4521
583	chr14-72049325-72049957	1.43866e-07	-0.265862	0.021	0.21	0.0250525	ENST00000556437	RGS6	ENSG00000182732	protein_coding	gap	chr14-71964876-72352094	0
584	chr9-92749013-92750373	1.48904e-07	0.260795	0.594	0.401	0.0259296	ENST00000375512	BICD2	ENSG00000185963	protein_coding	gap	chr9-92729237-92764504	0
585	chr4-55509039-55509735	1.49157e-07	0.985439	0.175	0.042	0.0259737	ENST00000513440	CLOCK	ENSG00000134852	protein_coding	gap	chr4-55489466-55509911	0
586	chr15-51799228-51799825	1.49369e-07	-0.267587	0.007	0.183	0.0260106	ENST00000561407	TMOD2	ENSG00000128872	protein_coding	gap	chr15-51798341-51806376	0
587	chr2-152462681-152463229	1.5008e-07	0.370413	0.161	0.034	0.0261344	ENST00000288670	FMNL2	ENSG00000157827	protein_coding	gap	chr2-152335721-152521942	0
588	chr4-71553530-71554595	1.50932e-07	-0.30323	0.063	0.271	0.0262829	ENST00000425175	SLC4A4	ENSG00000080493	protein_coding	gap	chr4-71547721-71555139	0
589	chr12-93737683-93739377	1.55623e-07	-0.303426	0.07	0.291	0.0270998	ENST00000552983	CRADD	ENSG00000169372	protein_coding	cds	chr12-93738200-93738294	0
590	chr16-89230269-89230812	1.58098e-07	0.732638	0.182	0.044	0.0275308	ENST00000620195	ZNF778	ENSG00000170100	protein_coding	utr	chr16-89228563-89237071	0
591	chr10-44476665-44477423	1.61879e-07	0.817171	0.168	0.039	0.0281891	ENST00000496375	CXCL12	ENSG00000107562	protein_coding	exon	chr10-44385976-44386493	90171
592	chr12-95789270-95791752	1.65059e-07	0.297946	0.392	0.191	0.0287429	ENST00000553059	NTN4	ENSG00000074527	protein_coding	cds	chr12-95790255-95790309	0
593	chr2-181371445-181372425	1.65971e-07	-0.327444	0.049	0.252	0.0289017	ENST00000435411	AC104820.2	ENSG00000234663	lincRNA	gap	chr2-181362919-181398378	0
594	chr2-197208729-197209940	1.67197e-07	-0.272939	0.042	0.24	0.0291152	ENST00000463879	ANKRD44	ENSG00000065413	protein_coding	gap	chr2-197187107-197310577	0
595	chr4-56102559-56103053	1.67582e-07	1.02121	0.182	0.046	0.0291823	ENST00000636006	KIAA1211	ENSG00000109265	protein_coding	gap	chr4-56050013-56179283	0
596	chr13-26017047-26017778	1.7013e-07	0.399216	0.126	0.02	0.0296258	ENST00000381655	ATP8A2	ENSG00000132932	protein_coding	gap	chr13-26012623-26019887	0
597	chr10-48597522-48598854	1.72022e-07	0.478278	0.322	0.139	0.0299554	ENST00000491108	ARHGAP22	ENSG00000128805	protein_coding	gap	chr10-48583153-48604762	0
598	chr1-205350266-205351076	1.732e-07	0.757984	0.189	0.049	0.0301605	ENST00000607193	KLHDC8A	ENSG00000162873	protein_coding	gap	chr1-205348591-205356532	0
599	chr7-151366223-151367139	1.73448e-07	0.352187	0.14	0.024	0.0302037	ENST00000568733	NUB1	ENSG00000013374	protein_coding	cds	chr7-151366939-151367125	0
600	chr8-48648879-48649759	1.76466e-07	-0.347728	0.028	0.218	0.0307292	ENST00000518620	RP11-770E5.2	ENSG00000253892	lincRNA	exon	chr8-48657260-48657688	7500
601	chr6-127980880-127981636	1.81459e-07	0.406487	0.364	0.176	0.0315988	ENST00000532331	PTPRK	ENSG00000152894	protein_coding	cds	chr6-127981116-127981289	0
602	chr22-29812042-29812491	1.88528e-07	0.778263	0.161	0.034	0.0328297	ENST00000542393	ASCC2	ENSG00000100325	protein_coding	gap	chr22-29808186-29813429	0
603	chr7-30824806-30825755	1.89245e-07	-0.305159	0.007	0.181	0.0329545	ENST00000458257	INMT-FAM188B	ENSG00000254959	protein_coding	gap	chr7-30791575-30828678	0
604	chr12-124623716-124624150	1.89438e-07	0.47796	0.126	0.02	0.0329882	ENST00000542565	NCOR2	ENSG00000196498	protein_coding	exon	chr12-124567308-124567589	56126
605	chr2-234994658-234997253	1.9374e-07	-0.326215	0.14	0.372	0.0337373	ENST00000454947	SH3BP4	ENSG00000130147	protein_coding	utr	chr2-234995303-234995376	0
606	chr3-59774018-59774996	1.95079e-07	0.287959	0.203	0.059	0.0339706	ENST00000492590	FHIT	ENSG00000189283	protein_coding	gap	chr3-59752322-59922345	0
607	chr7-43749850-43750764	1.97558e-07	0.332521	0.315	0.13	0.0344021	ENST00000265523	BLVRA	ENSG00000106605	protein_coding	exon	chr7-43758680-43758734	7915
608	chr2-239199379-239199901	1.99938e-07	0.533807	0.14	0.024	0.0348166	ENST00000543185	HDAC4	ENSG00000068024	protein_coding	gap	chr2-239190078-239236592	0
609	chr10-64036218-64038661	2.01464e-07	0.311736	0.615	0.43	0.0350823	ENST00000451946	RP11-174J11.1	ENSG00000226426	lincRNA	gap	chr10-64036819-64037132	0
610	chr4-87342134-87342677	2.01602e-07	-0.324596	0.021	0.205	0.0351064	ENST00000513854	HSD17B11	ENSG00000198189	protein_coding	gap	chr4-87340607-87357278	0
611	chr7-118046800-118047326	2.01662e-07	0.345968	0.126	0.02	0.0351169	ENST00000427030	AC003084.2	ENSG00000234826	lincRNA	exon	chr7-118004017-118004045	42754
612	chr7-83697717-83698764	2.03078e-07	0.320306	0.168	0.039	0.0353634	ENST00000307792	SEMA3E	ENSG00000170381	protein_coding	exon	chr7-83648428-83649010	48706
613	chr13-67147251-67148448	2.04781e-07	-0.265526	0.049	0.249	0.0356599	ENST00000544246	PCDH9	ENSG00000184226	protein_coding	gap	chr13-66631412-67225404	0
614	chr5-43177689-43178454	2.05446e-07	-0.287651	0.042	0.242	0.0357757	ENST00000511736	ZNF131	ENSG00000172262	protein_coding	gap	chr5-43174495-43179828	0
615	chr13-43448469-43449434	2.07927e-07	-0.25581	0.063	0.269	0.0362078	ENST00000261488	ENOX1	ENSG00000120658	protein_coding	gap	chr13-43412989-43484008	0
616	chr9-98559526-98560031	2.13652e-07	-0.655319	0	0.166	0.0372047	ENST00000637717	GABBR2	ENSG00000136928	protein_coding	gap	chr9-98542044-98577934	0
617	chr2-127072738-127073706	2.13863e-07	0.319918	0.238	0.081	0.0372415	ENST00000409400	BIN1	ENSG00000136717	protein_coding	gap	chr2-127070817-127076625	0
618	chr5-107971652-107972335	2.17969e-07	-0.263266	0.028	0.218	0.0379565	ENST00000619412	FBXL17	ENSG00000145743	protein_coding	gap	chr5-107881180-108020924	0
619	chr10-118447276-118448467	2.26767e-07	0.396661	0.392	0.188	0.0394885	ENST00000453236	LINC00867	ENSG00000232139	lincRNA	exon	chr10-118364713-118365103	82172
620	chr3-49217698-49218816	2.26968e-07	0.412485	0.266	0.098	0.0395235	ENST00000493870	CCDC36	ENSG00000173421	protein_coding	gap	chr3-49199870-49236547	0
621	chr16-82633774-82634615	2.27525e-07	0.251678	0.252	0.09	0.0396204	ENST00000569455	CDH13	ENSG00000140945	protein_coding	gap	chr16-82627138-82637620	0
622	chr19-2213655-2214695	2.32796e-07	0.372339	0.161	0.037	0.0405384	ENST00000586024	DOT1L	ENSG00000104885	protein_coding	cds	chr19-2214471-2214596	0
623	chr10-126670080-126671376	2.3442e-07	0.31757	0.371	0.178	0.0408212	ENST00000488181	C10orf90	ENSG00000154493	protein_coding	utr	chr10-126670241-126670446	0
624	chr11-61760815-61761822	2.34836e-07	0.343377	0.203	0.059	0.0408937	ENST00000537766	MYRF	ENSG00000124920	protein_coding	gap	chr11-61752791-61765624	0
625	chr7-151762385-151763242	2.40471e-07	0.539214	0.231	0.076	0.0418749	ENST00000488258	PRKAG2	ENSG00000106617	protein_coding	gap	chr7-151675638-151781151	0
626	chr1-230823345-230823978	2.42895e-07	0.467175	0.189	0.049	0.0422969	ENST00000436739	RP5-858B6.1	ENSG00000225656	lincRNA	gap	chr1-230823908-230824663	0
627	chr4-53885665-53886685	2.48358e-07	0.730018	0.238	0.078	0.0432483	ENST00000507166	RP11-231C18.3	ENSG00000282278	protein_coding	gap	chr4-53425966-54274924	0
628	chr12-113380929-113381747	2.50109e-07	-0.271233	0.049	0.247	0.0435533	ENST00000545182	PLBD2	ENSG00000151176	protein_coding	gap	chr12-113380843-113384104	0
629	chr12-131694247-131694842	2.50637e-07	0.305636	0.105	0.012	0.0436453	ENST00000540469	SFSWAP	ENSG00000061936	protein_coding	exon	chr12-131711081-131714193	16238
630	chr7-98686811-98688211	2.55883e-07	0.329364	0.531	0.342	0.0445587	ENST00000265634	NPTX2	ENSG00000106236	protein_coding	utr	chr7-98628630-98629868	56942
631	chr16-4682865-4683337	2.56172e-07	0.418251	0.168	0.039	0.044609	ENST00000588994	MGRN1	ENSG00000102858	protein_coding	cds	chr16-4683224-4683269	0
632	chr20-44785591-44786378	2.56193e-07	-0.314187	0.091	0.313	0.0446127	ENST00000541604	RIMS4	ENSG00000101098	protein_coding	gap	chr20-44771417-44810174	0
633	chr4-37397397-37398171	2.56957e-07	-0.269347	0.021	0.203	0.0447457	ENST00000309447	NWD2	ENSG00000174145	protein_coding	gap	chr4-37356483-37430571	0
634	chr4-52588051-52588593	2.57092e-07	0.897157	0.224	0.071	0.0447693	ENST00000441222	USP46	ENSG00000109189	protein_coding	utr	chr4-52590972-52597639	2378
635	chr2-241629676-241630546	2.59896e-07	-0.277385	0.056	0.257	0.0452575	ENST00000612200	THAP4	ENSG00000176946	protein_coding	gap	chr2-241606474-241632916	0
636	chr15-68679714-68680641	2.60898e-07	0.350783	0.329	0.149	0.045432	ENST00000566799	CORO2B	ENSG00000103647	protein_coding	gap	chr15-68645361-68695139	0
637	chr2-16050806-16051649	2.6151e-07	0.273331	0.259	0.093	0.0455385	ENST00000426539	GACAT3	ENSG00000236289	lincRNA	gap	chr2-16050678-16073303	0
638	chr16-9669993-9670466	2.63008e-07	0.588878	0.154	0.032	0.0457994	ENST00000561538	RP11-297M9.1	ENSG00000260362	lincRNA	gap	chr16-9667375-9676673	0
639	chr1-212207639-212208345	2.63969e-07	-0.276098	0.042	0.237	0.0459668	ENST00000443448	RP11-15I11.3	ENSG00000226251	lincRNA	exon	chr1-212225278-212225513	16932
640	chr10-104146678-104147358	2.7819e-07	0.355887	0.322	0.134	0.0484432	ENST00000457071	CFAP43	ENSG00000197748	protein_coding	gap	chr10-104146350-104147890	0
641	chr1-50207960-50209040	2.81135e-07	-0.294974	0.028	0.218	0.048956	ENST00000371824	ELAVL4	ENSG00000162374	protein_coding	utr	chr1-50201179-50203786	4173
642	chr8-81036525-81037206	2.83538e-07	0.372936	0.238	0.078	0.0493744	ENST00000519326	PAG1	ENSG00000076641	protein_coding	gap	chr8-81030090-81070111	0
643	chr4-56289454-56290557	2.89869e-07	0.547636	0.315	0.139	0.0504769	ENST00000636006	KIAA1211	ENSG00000109265	protein_coding	gap	chr4-56272493-56298213	0
644	chr5-140725771-140726515	2.90736e-07	-0.282385	0.021	0.2	0.0506279	ENST00000274712	ZMAT2	ENSG00000146007	protein_coding	utr	chr5-140705757-140706676	19094
645	chr4-41866723-41867561	2.95862e-07	0.315141	0.252	0.093	0.0515206	ENST00000637677	LINC00682	ENSG00000245870	lincRNA	exon	chr4-41872747-41873201	5185
646	chr5-31894012-31894632	2.98048e-07	0.452478	0.273	0.103	0.0519011	ENST00000502489	PDZD2	ENSG00000133401	protein_coding	gap	chr5-31855169-31983154	0
647	chr7-26543230-26544676	3.04789e-07	0.327834	0.336	0.154	0.053075	ENST00000242109	KIAA0087	ENSG00000122548	lincRNA	exon	chr7-26538406-26538788	4441
648	chr9-2538012-2538803	3.05075e-07	-0.68554	0.014	0.188	0.0531248	ENST00000445631	RP11-91N2.3	ENSG00000231052	lincRNA	exon	chr9-2541097-2541214	2293
649	chr2-45554070-45555024	3.06091e-07	-0.376511	0.021	0.2	0.0533018	ENST00000493649	SRBD1	ENSG00000068784	protein_coding	gap	chr2-45553731-45562652	0
650	chr18-10078003-10078242	3.06422e-07	0.981189	0.112	0.015	0.0533595	ENST00000582470	RP11-419J16.1	ENSG00000265554	lincRNA	exon	chr18-10125340-10125501	47097
651	chr18-73724947-73725430	3.06422e-07	0.302735	0.112	0.015	0.0533595	ENST00000578740	RP11-126K15.1	ENSG00000265380	lincRNA	exon	chr18-73715231-73715490	9456
652	chr3-10901177-10902235	3.07124e-07	-0.300087	0.07	0.279	0.0534816	ENST00000254488	SLC6A11	ENSG00000132164	protein_coding	gap	chr3-10875096-10912089	0
653	chr4-126569139-126569557	3.1832e-07	0.502865	0.112	0.015	0.0554312	ENST00000506852	RP11-810P8.1	ENSG00000250945	lincRNA	exon	chr4-127043430-127043934	473872
654	chr6-168238131-168240731	3.21482e-07	-0.251359	0.091	0.318	0.0559819	ENST00000434596	RP11-503C24.3	ENSG00000228361	lincRNA	gap	chr6-168239110-168240453	0
655	chr19-4516822-4517283	3.21841e-07	0.317603	0.105	0.012	0.0560444	ENST00000633942	PLIN4	ENSG00000167676	protein_coding	gap	chr19-4516679-4517553	0
656	chr16-83913227-83913675	3.25385e-07	0.853926	0.14	0.027	0.0566615	ENST00000566309	RP11-505K9.4	ENSG00000260300	protein_coding	gap	chr16-83912368-83948210	0
657	chr5-2618879-2619672	3.27206e-07	0.855387	0.231	0.078	0.0569787	ENST00000626215	LSINCT5	ENSG00000281560	lincRNA	exon	chr5-2712591-2715237	92918
658	chr8-120849078-120849436	3.31597e-07	0.507745	0.105	0.012	0.0577433	ENST00000395601	SNTB1	ENSG00000172164	protein_coding	exon	chr8-120813085-120813273	35804
659	chr10-78846510-78847597	3.3284e-07	0.316191	0.399	0.205	0.0579597	ENST00000455498	RP11-31E13.2	ENSG00000228683	lincRNA	exon	chr10-78696732-78697022	149487
660	chr9-101018250-101019093	3.3302e-07	0.371978	0.287	0.112	0.0579911	ENST00000374874	PLPPR1	ENSG00000148123	protein_coding	exon	chr9-101028709-101029102	9615
661	chr10-452731-453408	3.36701e-07	1.07308	0.224	0.073	0.0586321	ENST00000634311	DIP2C	ENSG00000151240	protein_coding	gap	chr10-440997-472438	0
662	chr4-33369375-33369959	3.38644e-07	-0.385935	0	0.161	0.0589705	ENST00000515263	RP11-802H3.2	ENSG00000248417	lincRNA	exon	chr4-33433510-33433564	63550
663	chr16-85160412-85160950	3.39072e-07	0.419373	0.182	0.049	0.0590449	ENST00000637419	GSE1	ENSG00000131149	protein_coding	exon	chr16-85169525-85171807	8574
664	chr2-204133596-204133873	3.41638e-07	0.918212	0.105	0.012	0.0594917	ENST00000411436	AC009965.2	ENSG00000234714	lincRNA	exon	chr2-204109739-204109849	23746
665	chr4-56755432-56760460	3.44932e-07	0.888447	0.559	0.489	0.0600655	ENST00000509707	SPINK2	ENSG00000128040	protein_coding	exon	chr4-56809860-56810184	49399
666	chr7-48832319-48832868	3.45049e-07	0.541195	0.105	0.012	0.0600859	ENST00000456513	AC091770.3	ENSG00000228173	lincRNA	exon	chr7-48663254-48663305	169013
667	chr12-75651034-75651743	3.47121e-07	-0.466655	0.007	0.174	0.0604467	ENST00000552856	RP11-114H23.1	ENSG00000258077	lincRNA	gap	chr12-75631315-75692104	0
668	chr7-37557389-37558158	3.48572e-07	0.317973	0.231	0.078	0.0606994	ENST00000310758	ELMO1	ENSG00000155849	protein_coding	exon	chr7-37448675-37449249	108139
669	chr18-39380391-39381492	3.48602e-07	-0.319096	0.07	0.276	0.0607045	ENST00000591629	RP11-244M2.1	ENSG00000267374	lincRNA	gap	chr18-39208790-39535457	0
670	chr13-68727114-68728293	3.49931e-07	-0.372069	0.028	0.21	0.060936	ENST00000629293	LINC00550	ENSG00000281778	lincRNA	exon	chr13-68861284-68864416	132990
671	chr5-142901582-142902937	3.5875e-07	-0.439019	0.007	0.174	0.0624716	ENST00000378004	ARHGAP26	ENSG00000145819	protein_coding	cds	chr5-142901935-142902039	0
672	chr12-109706676-109707463	3.59416e-07	0.324597	0.266	0.098	0.0625877	ENST00000538780	FAM222A	ENSG00000139438	protein_coding	exon	chr12-109714228-109714897	6764
673	chr12-26803478-26804496	3.65178e-07	-0.275732	0.014	0.186	0.063591	ENST00000545235	ITPR2	ENSG00000123104	protein_coding	gap	chr12-26725766-26832689	0
674	chr4-54433714-54434051	3.66221e-07	0.698761	0.105	0.012	0.0637726	ENST00000512628	RP11-545H22.1	ENSG00000251264	lincRNA	exon	chr4-54440502-54440764	6450
675	chr8-52106260-52107494	3.67092e-07	-0.501347	0.014	0.188	0.0639243	ENST00000276480	ST18	ENSG00000147488	protein_coding	utr	chr8-52110839-52113197	3344
676	chr6-46734197-46735839	3.68604e-07	0.365345	0.182	0.046	0.0641876	ENST00000537365	PLA2G7	ENSG00000146070	protein_coding	utr	chr6-46735550-46735693	0
677	chr7-129779142-129783457	3.72862e-07	0.266464	0.427	0.244	0.064929	ENST00000496217	RP11-738B7.1	ENSG00000242078	lincRNA	exon	chr7-129783370-129783487	0
678	chr1-30965905-30966384	3.79925e-07	0.772212	0.154	0.034	0.066159	ENST00000525843	PUM1	ENSG00000134644	protein_coding	cds	chr1-30965982-30966278	0
679	chr14-62916486-62916932	3.8013e-07	0.401502	0.147	0.029	0.0661947	ENST00000420622	KCNH5	ENSG00000140015	protein_coding	gap	chr14-62849853-62950132	0
680	chr4-56424719-56425338	3.87335e-07	1.06368	0.175	0.044	0.0674494	ENST00000510643	PPAT	ENSG00000128059	protein_coding	gap	chr4-56407717-56435349	0
681	chr10-127194362-127197424	3.9104e-07	0.300558	0.559	0.364	0.0680945	ENST00000614311	FAM196A	ENSG00000188916	protein_coding	utr	chr10-127195997-127196158	0
682	chr13-53060774-53061746	4.01249e-07	-0.278858	0.084	0.301	0.0698722	ENST00000219022	OLFM4	ENSG00000102837	protein_coding	utr	chr13-53050772-53052057	8716
683	chr16-84090055-84090674	4.09982e-07	0.473757	0.294	0.122	0.071393	ENST00000570012	MBTPS1	ENSG00000140943	protein_coding	gap	chr16-84087461-84090874	0
684	chr6-42250369-42252661	4.12163e-07	-0.261474	0.119	0.34	0.0717728	ENST00000541110	TRERF1	ENSG00000124496	protein_coding	gap	chr6-42246545-42254850	0
685	chr7-157683631-157685822	4.17512e-07	0.264559	0.517	0.328	0.0727043	ENST00000409483	PTPRN2	ENSG00000155093	protein_coding	gap	chr7-157682938-157898672	0
686	chr5-38653274-38653972	4.18993e-07	-0.317704	0.014	0.186	0.0729622	ENST00000511734	CTD-2196P11.2	ENSG00000251189	lincRNA	exon	chr5-38682070-38682302	28097
687	chr13-52949539-52950402	4.25674e-07	-0.303484	0.014	0.186	0.0741255	ENST00000219022	OLFM4	ENSG00000102837	protein_coding	exon	chr13-53028759-53029040	78356
688	chr4-168923625-168925268	4.40243e-07	0.250212	0.587	0.379	0.0766626	ENST00000512127	PALLD	ENSG00000129116	protein_coding	cds	chr4-168924945-168925078	0
689	chr9-13128131-13129054	4.43995e-07	-0.267616	0.014	0.186	0.077316	ENST00000546205	MPDZ	ENSG00000107186	protein_coding	gap	chr9-13126773-13133823	0
690	chr9-394165-395021	4.55724e-07	-0.300307	0.007	0.171	0.0793584	ENST00000495184	DOCK8	ENSG00000107099	protein_coding	gap	chr9-390567-396784	0
691	chr1-167432575-167432996	4.60761e-07	0.56483	0.161	0.037	0.0802355	ENST00000485089	CD247	ENSG00000198821	protein_coding	gap	chr1-167431747-167433023	0
692	chr10-116278721-116279294	4.61408e-07	1.0487	0.196	0.056	0.0803482	ENST00000355422	GFRA1	ENSG00000151892	protein_coding	exon	chr10-116273163-116273467	5253
693	chr19-47183488-47183993	4.65547e-07	0.579533	0.133	0.024	0.0810689	ENST00000598840	SAE1	ENSG00000142230	protein_coding	gap	chr19-47169924-47197232	0
694	chr6-150775277-150776179	4.67185e-07	-0.250149	0.056	0.259	0.0813541	ENST00000475490	PLEKHG1	ENSG00000120278	protein_coding	gap	chr6-150768739-150786389	0
695	chr3-22893951-22894388	4.67249e-07	1.15448	0.168	0.039	0.0813654	ENST00000425792	UBE2E2	ENSG00000182247	protein_coding	exon	chr3-23203020-23203262	308631
696	chr3-105448272-105449363	4.70176e-07	0.266012	0.517	0.308	0.081875	ENST00000481337	ALCAM	ENSG00000170017	protein_coding	gap	chr3-105440866-105520066	0
697	chr1-162922232-162922877	4.71199e-07	0.784441	0.168	0.042	0.0820531	ENST00000367912	CCDC190	ENSG00000185860	protein_coding	exon	chr1-162868653-162868815	53416
698	chr14-89315704-89316551	4.81248e-07	0.398198	0.217	0.071	0.0838031	ENST00000615335	FOXN3	ENSG00000053254	protein_coding	gap	chr14-89281015-89350671	0
699	chrY-9019122-9019752	4.89275e-07	0.472873	0.217	0.068	0.0852009	ENST00000253470	TTTY11	ENSG00000180910	lincRNA	exon	chrY-8817346-8817382	201739
700	chr4-56296531-56298486	4.97553e-07	0.673577	0.371	0.203	0.0866424	ENST00000636006	KIAA1211	ENSG00000109265	protein_coding	cds	chr4-56298230-56298349	0
701	chr4-128572844-128574073	5.06502e-07	-0.669017	0.014	0.183	0.0882008	ENST00000514265	RP11-184M15.1	ENSG00000248187	lincRNA	exon	chr4-128570225-128570531	2312
702	chr4-56703151-56705144	5.08789e-07	0.791688	0.517	0.411	0.088599	ENST00000337881	HOPX	ENSG00000171476	protein_coding	exon	chr4-56681255-56681899	21251
703	chr10-62459010-62459773	5.104e-07	0.479899	0.273	0.105	0.0888796	ENST00000410046	ZNF365	ENSG00000138311	protein_coding	cds	chr10-62459741-62459797	0
704	chr8-61303934-61304895	5.1362e-07	0.287551	0.161	0.037	0.0894403	ENST00000521189	CLVS1	ENSG00000177182	protein_coding	gap	chr8-61300279-61376604	0
705	chr12-115012895-115013622	5.17342e-07	0.399624	0.126	0.022	0.0900884	ENST00000548488	RP11-25E2.1	ENSG00000257958	lincRNA	exon	chr12-115077325-115077377	63702
706	chr1-61512430-61513317	5.21274e-07	-0.261562	0.021	0.196	0.0907731	ENST00000403491	NFIA	ENSG00000162599	protein_coding	utr	chr1-61455321-61462793	49636
707	chr5-178143881-178144303	5.21749e-07	0.935976	0.126	0.022	0.0908559	ENST00000542098	RMND5B	ENSG00000145916	protein_coding	cds	chr5-178143942-178144108	0
708	chr19-1974916-1975705	5.2311e-07	0.250737	0.287	0.117	0.0910928	ENST00000591752	CSNK1G2	ENSG00000133275	protein_coding	gap	chr19-1969960-1978304	0
709	chr5-90640162-90641144	5.27034e-07	-0.250714	0.098	0.308	0.0917761	ENST00000512205	ADGRV1	ENSG00000164199	protein_coding	gap	chr5-90640869-90642635	0
710	chr11-1269886-1270432	5.294e-07	0.714401	0.147	0.032	0.0921881	ENST00000317204	TOLLIP	ENSG00000078902	protein_coding	utr	chr11-1274371-1277038	3938
711	chr3-117234194-117234854	5.35252e-07	-0.355728	0	0.156	0.0932071	ENST00000474851	LSAMP	ENSG00000185565	protein_coding	exon	chr3-117139201-117139389	94804
712	chr6-110016692-110017524	5.35252e-07	-0.692574	0	0.156	0.0932071	ENST00000414000	GPR6	ENSG00000146360	protein_coding	utr	chr6-109980202-109980718	35973
713	chr10-111600617-111601281	5.42045e-07	0.468531	0.336	0.152	0.0943901	ENST00000421597	RP11-381K7.1	ENSG00000227851	lincRNA	exon	chr10-111351937-111352103	248513
714	chr13-51995532-51996527	5.51926e-07	-0.340264	0.028	0.205	0.0961107	ENST00000635406	ATP7B	ENSG00000123191	protein_coding	gap	chr13-51946479-52011286	0
715	chr2-19574738-19575129	5.53112e-07	0.856949	0.133	0.024	0.0963172	ENST00000450628	AC010096.2	ENSG00000237992	lincRNA	exon	chr2-19488368-19488850	85887
716	chr2-223868031-223868353	5.60856e-07	1.21543	0.119	0.02	0.0976658	ENST00000462702	WDFY1	ENSG00000085449	protein_coding	gap	chr2-223855917-223878528	0
717	chr11-12540767-12541427	5.82435e-07	-0.315272	0.007	0.171	0.101423	ENST00000526112	RP11-51B23.3	ENSG00000254847	lincRNA	gap	chr11-12538545-12540910	0
718	chr6-42417451-42418173	5.84052e-07	-0.308369	0.042	0.23	0.101705	ENST00000541110	TRERF1	ENSG00000124496	protein_coding	gap	chr6-42363080-42451176	0
719	chr12-94889348-94890153	5.88988e-07	-0.325435	0.021	0.193	0.102565	ENST00000552205	NDUFA12	ENSG00000184752	protein_coding	utr	chr12-94897055-94897310	6901
720	chr14-96176472-96177513	5.95733e-07	-0.34886	0.063	0.264	0.103739	ENST00000542454	BDKRB2	ENSG00000168398	protein_coding	exon	chr14-96204679-96204959	27165
721	chr14-72646682-72647812	6.08306e-07	-0.268544	0.14	0.372	0.105929	ENST00000556509	DPF3	ENSG00000205683	protein_coding	gap	chr14-72629737-72674239	0
722	chr16-68429063-68429481	6.10067e-07	0.837978	0.133	0.024	0.106235	ENST00000566723	SMPD3	ENSG00000103056	protein_coding	gap	chr16-68386660-68448352	0
723	chr12-65510503-65511941	6.21367e-07	0.282004	0.266	0.108	0.108203	ENST00000540652	RP11-230G5.2	ENSG00000250748	lincRNA	gap	chr12-65500085-65556757	0
724	chr17-983974-984421	6.22536e-07	0.730275	0.168	0.042	0.108407	ENST00000336868	NXN	ENSG00000167693	protein_coding	exon	chr17-979319-979770	4203
725	chr4-51852945-51853714	6.3085e-07	0.856309	0.161	0.039	0.109854	ENST00000513800	DCUN1D4	ENSG00000109184	protein_coding	gap	chr4-51843268-51863436	0
726	chr6-21132950-21133708	6.31541e-07	0.412795	0.252	0.098	0.109975	ENST00000378610	CDKAL1	ENSG00000145996	protein_coding	gap	chr6-21108464-21198020	0
727	chr20-62723119-62723961	6.32971e-07	-0.48415	0.077	0.279	0.110224	ENST00000370501	NTSR1	ENSG00000101188	protein_coding	gap	chr20-62709922-62754684	0
728	chr14-99225332-99226162	6.34067e-07	0.770017	0.224	0.073	0.110414	ENST00000443726	BCL11B	ENSG00000127152	protein_coding	gap	chr14-99176196-99271160	0
729	chr1-208514812-208515731	6.37463e-07	-0.250121	0.056	0.252	0.111006	ENST00000568112	RP11-565N2.1	ENSG00000261453	lincRNA	exon	chr1-208607100-208607275	91368
730	chr1-18198204-18198849	6.45581e-07	0.30237	0.182	0.049	0.112419	ENST00000251296	IGSF21	ENSG00000117154	protein_coding	gap	chr1-18108199-18227897	0
731	chr10-22675494-22676131	6.50453e-07	0.784488	0.182	0.051	0.113268	ENST00000605011	PIP4K2A	ENSG00000150867	protein_coding	gap	chr10-22661876-22691621	0
732	chr7-133478693-133479262	6.61433e-07	0.775432	0.238	0.086	0.11518	ENST00000494685	EXOC4	ENSG00000131558	protein_coding	gap	chr7-133479041-133479305	0
733	chr4-56650959-56652758	6.65294e-07	0.69502	0.378	0.205	0.115852	ENST00000556614	HOPX	ENSG00000171476	protein_coding	gap	chr4-56648798-56655856	0
734	chr17-9045032-9045400	6.66521e-07	0.83963	0.126	0.022	0.116066	ENST00000173229	NTN1	ENSG00000065320	protein_coding	gap	chr17-9023392-9162812	0
735	chr14-31439518-31440038	6.72222e-07	-0.25245	0	0.154	0.117059	ENST00000549185	RP11-176H8.1	ENSG00000203546	protein_coding	gap	chr14-31428189-31453274	0
736	chrX-75086538-75087319	6.77358e-07	-0.306347	0.028	0.2	0.117953	ENST00000620875	ABCB7	ENSG00000131269	protein_coding	gap	chrX-75076655-75112885	0
737	chr22-43723588-43724420	6.81335e-07	-0.288955	0.091	0.298	0.118646	ENST00000404038	EFCAB6	ENSG00000186976	protein_coding	gap	chr22-43716973-43731698	0
738	chr4-33724657-33725550	6.82707e-07	-0.376894	0.028	0.205	0.118885	ENST00000512581	RP11-79E3.3	ENSG00000250954	lincRNA	exon	chr4-33776347-33776622	50796
739	chr4-56661336-56661805	6.94859e-07	0.704166	0.133	0.024	0.121001	ENST00000605395	HOPX	ENSG00000171476	protein_coding	gap	chr4-56659539-56672654	0
740	chr3-46469604-46470578	6.97738e-07	-0.39907	0.014	0.181	0.121502	ENST00000443496	LTF	ENSG00000012223	protein_coding	utr	chr3-46470361-46470466	0
741	chr1-2098348-2100247	6.98039e-07	0.286179	0.343	0.166	0.121554	ENST00000495347	PRKCZ	ENSG00000067606	protein_coding	utr	chr1-2098347-2098555	0
742	chr4-55884184-55884901	7.03115e-07	1.06567	0.182	0.051	0.122438	ENST00000511971	EXOC1	ENSG00000090989	protein_coding	gap	chr4-55883929-55888887	0
743	chr13-100611831-100612593	7.1882e-07	-0.309172	0.042	0.227	0.125173	ENST00000376234	TMTC4	ENSG00000125247	protein_coding	cds	chr13-100612398-100612510	0
744	chr10-124059490-124059924	7.27238e-07	0.674032	0.147	0.032	0.126639	ENST00000628426	CHST15	ENSG00000182022	protein_coding	gap	chr10-124046725-124092323	0
745	chr12-113822248-113823834	7.32868e-07	0.289995	0.483	0.293	0.127619	ENST00000552384	RBM19	ENSG00000122965	protein_coding	cds	chr12-113823224-113823321	0
746	chr1-2425459-2426800	7.67744e-07	0.342017	0.287	0.122	0.133693	ENST00000609981	PLCH2	ENSG00000149527	protein_coding	utr	chr1-2425980-2426037	0
747	chr7-72949646-72950222	7.88056e-07	0.536306	0.266	0.103	0.13723	ENST00000395270	POM121	ENSG00000196313	protein_coding	utr	chr7-72948471-72951440	0
748	chr11-2951235-2952297	7.92169e-07	-0.317939	0.063	0.257	0.137946	ENST00000620138	NAP1L4	ENSG00000205531	protein_coding	cds	chr11-2951780-2951809	0
749	chr4-55768312-55768714	7.94939e-07	1.06292	0.119	0.02	0.138428	ENST00000636125	RP11-345F18.1	ENSG00000250821	protein_coding	exon	chr4-55819819-55820147	51104
750	chr4-54085137-54086197	8.01815e-07	0.577765	0.455	0.293	0.139626	ENST00000507166	RP11-231C18.3	ENSG00000282278	protein_coding	gap	chr4-53425966-54274924	0
751	chr18-44835545-44836248	8.21705e-07	-0.303466	0.077	0.269	0.143089	ENST00000426838	SETBP1	ENSG00000152217	protein_coding	gap	chr18-44701833-44869229	0
752	chr15-52502539-52503056	8.22956e-07	0.379537	0.119	0.02	0.143307	ENST00000613858	MYO5A	ENSG00000197535	protein_coding	gap	chr15-52433286-52528779	0
753	chr10-101303244-101305637	8.3152e-07	0.37658	0.483	0.306	0.144798	ENST00000442188	RP11-107I14.2	ENSG00000225208	lincRNA	exon	chr10-101311018-101311240	5380
754	chr8-120970892-120971496	8.31919e-07	-0.445514	0.021	0.191	0.144868	ENST00000517739	RP11-369K17.1	ENSG00000253619	lincRNA	gap	chr8-120913160-121043382	0
755	chr10-69494443-69495392	8.46343e-07	0.298478	0.385	0.203	0.14738	ENST00000490083	TSPAN15	ENSG00000099282	protein_coding	gap	chr10-69495251-69495593	0
756	chr12-29454993-29455582	8.46471e-07	0.310339	0.168	0.044	0.147402	ENST00000318184	OVCH1	ENSG00000187950	protein_coding	cds	chr12-29455249-29455405	0
757	chr4-110636247-110637962	8.46871e-07	-0.291018	0.301	0.531	0.147472	ENST00000616641	PITX2	ENSG00000164093	protein_coding	utr	chr4-110636781-110638154	0
758	chr13-26051535-26052246	8.60628e-07	0.955338	0.133	0.027	0.149867	ENST00000439079	LINC00415	ENSG00000231983	lincRNA	exon	chr13-26052276-26052672	29
759	chr1-182303452-182305023	8.66439e-07	-0.28955	0.007	0.164	0.150879	ENST00000449842	LINC01344	ENSG00000228918	lincRNA	gap	chr1-182204106-182313489	0
760	chr16-23302240-23302567	8.74289e-07	0.873724	0.119	0.02	0.152246	ENST00000343070	SCNN1B	ENSG00000168447	protein_coding	utr	chr16-23302270-23302437	0
761	chr6-47246797-47247959	8.74311e-07	0.293775	0.336	0.159	0.15225	ENST00000296861	TNFRSF21	ENSG00000146072	protein_coding	gap	chr6-47234899-47253255	0
762	chr4-56960306-56960688	8.77022e-07	1.12107	0.112	0.017	0.152722	ENST00000602820	RP11-738E22.3	ENSG00000269949	lincRNA	exon	chr4-56960927-56961373	238
763	chr11-44608606-44609834	8.87339e-07	0.388089	0.238	0.086	0.154519	ENST00000530931	CD82	ENSG00000085117	protein_coding	gap	chr11-44605430-44615271	0
764	chr4-7342109-7342823	8.91823e-07	0.58274	0.196	0.059	0.155299	ENST00000507866	SORCS2	ENSG00000184985	protein_coding	gap	chr4-7193127-7396287	0
765	chr5-150068640-150069666	8.97088e-07	0.470864	0.161	0.039	0.156216	ENST00000504875	CSF1R	ENSG00000182578	protein_coding	gap	chr5-150068331-150069872	0
766	chr9-126392697-126393381	8.97114e-07	0.332061	0.189	0.054	0.156221	ENST00000489637	MVB12B	ENSG00000196814	protein_coding	gap	chr9-126392196-126395574	0
767	chr7-112511852-112512363	8.98096e-07	0.810557	0.14	0.029	0.156392	ENST00000312849	LSMEM1	ENSG00000181016	protein_coding	utr	chr7-112489950-112491062	20789
768	chr16-2827509-2827937	9.0097e-07	0.491713	0.112	0.017	0.156892	ENST00000575739	PRSS21	ENSG00000007038	protein_coding	exon	chr16-2825970-2826304	1204
769	chr10-127367872-127369371	9.2435e-07	0.530627	0.315	0.144	0.160964	ENST00000623213	DOCK1	ENSG00000150760	protein_coding	gap	chr10-127362213-127373780	0
770	chr6-129583564-129584301	9.24939e-07	-0.293143	0.014	0.176	0.161066	ENST00000368149	ARHGAP18	ENSG00000146376	protein_coding	cds	chr6-129583988-129584112	0
771	chr4-25114097-25114889	9.27674e-07	0.372618	0.182	0.051	0.161542	ENST00000382103	SEPSECS	ENSG00000109618	protein_coding	utr	chr4-25120014-25123930	5124
772	chr13-66405746-66407694	9.29357e-07	-0.251607	0.154	0.381	0.161836	ENST00000614931	PCDH9	ENSG00000184226	protein_coding	gap	chr13-66305029-66631209	0
773	chr7-28810917-28813687	9.43183e-07	0.303676	0.392	0.2	0.164243	ENST00000498316	CREB5	ENSG00000146592	protein_coding	gap	chr7-28809415-28818070	0
774	chr3-67206028-67206662	9.50769e-07	0.322897	0.112	0.017	0.165564	ENST00000484222	RP11-85I21.1	ENSG00000241884	lincRNA	exon	chr3-67296300-67296403	89637
775	chr11-105781729-105782131	9.54889e-07	0.500638	0.14	0.029	0.166282	ENST00000531011	GRIA4	ENSG00000152578	protein_coding	gap	chr11-105753221-105797725	0
776	chr4-56439867-56441311	9.59191e-07	0.762801	0.329	0.164	0.167031	ENST00000514888	PAICS	ENSG00000128050	protein_coding	gap	chr4-56436329-56441662	0
777	chr1-111910900-111912578	9.62339e-07	-0.29718	0.049	0.242	0.167579	ENST00000369697	KCND3	ENSG00000171385	protein_coding	gap	chr1-111787107-111981620	0
778	chr1-110756369-110756977	9.64211e-07	0.310381	0.273	0.108	0.167905	ENST00000369769	KCNA3	ENSG00000177272	protein_coding	exon	chr1-110672465-110675033	81335
779	chr16-57231764-57232300	9.66382e-07	0.443922	0.154	0.037	0.168283	ENST00000564530	RSPRY1	ENSG00000159579	protein_coding	gap	chr16-57231320-57235123	0
780	chr10-72425033-72425851	9.67635e-07	0.480786	0.336	0.161	0.168501	ENST00000635239	MICU1	ENSG00000107745	protein_coding	gap	chr10-72423372-72475099	0
781	chr9-119177142-119177840	9.68781e-07	0.456311	0.105	0.015	0.168701	ENST00000482797	BRINP1	ENSG00000078725	protein_coding	gap	chr9-119153862-119208718	0
782	chr7-70383093-70384046	9.68983e-07	0.259404	0.133	0.027	0.168736	ENST00000475660	AUTS2	ENSG00000158321	protein_coding	gap	chr7-70317047-70435751	0
783	chr4-113471023-113471914	9.70293e-07	-0.282036	0.028	0.198	0.168964	ENST00000515496	CAMK2D	ENSG00000145349	protein_coding	gap	chr4-113465605-113500462	0
784	chr12-131547227-131548120	9.85567e-07	-0.252122	0.112	0.311	0.171624	ENST00000535133	RP11-897M7.1	ENSG00000256209	lincRNA	exon	chr12-131492757-131492951	54275
785	chr20-20399566-20400482	9.91171e-07	0.388971	0.259	0.098	0.172599	ENST00000620717	RALGAPA2	ENSG00000188559	protein_coding	gap	chr20-20396735-20412026	0
786	chr20-16714728-16715360	1.01748e-06	0.366214	0.266	0.1	0.177182	ENST00000425939	RP4-705D16.3	ENSG00000228809	processed_transcript	gap	chr20-16715284-16717544	0
787	chr12-51210745-51211630	1.03275e-06	0.484038	0.259	0.098	0.17984	ENST00000636728	POU6F1	ENSG00000184271	protein_coding	gap	chr12-51206884-51217641	0
788	chr16-52757815-52759079	1.03308e-06	0.329125	0.287	0.11	0.179897	ENST00000563844	CASC16	ENSG00000249231	lincRNA	exon	chr16-52651952-52652105	105709
789	chr10-77609641-77610600	1.03457e-06	0.26469	0.287	0.122	0.180156	ENST00000626620	KCNMA1	ENSG00000156113	protein_coding	gap	chr10-77404024-77637264	0
790	chr1-13443573-13443974	1.05462e-06	0.492924	0.14	0.029	0.183649	ENST00000602960	PRAMEF20	ENSG00000204478	protein_coding	utr	chr1-13421259-13421328	22244
791	chr7-25004106-25004525	1.06792e-06	0.682496	0.154	0.037	0.185965	ENST00000415952	OSBPL3	ENSG00000070882	protein_coding	exon	chr7-24981399-24981634	22471
792	chr16-9322995-9323898	1.08115e-06	0.302231	0.231	0.081	0.188269	ENST00000564305	RP11-243A14.1	ENSG00000261617	lincRNA	exon	chr16-9355588-9355780	31689
793	chr7-154833743-154834372	1.10242e-06	0.419227	0.182	0.051	0.191972	ENST00000493268	DPP6	ENSG00000130226	protein_coding	gap	chr7-154807113-154853779	0
794	chr8-138182018-138182550	1.10392e-06	0.37707	0.105	0.015	0.192234	ENST00000482951	FAM135B	ENSG00000147724	protein_coding	gap	chr8-138178691-138195257	0
795	chr6-151073050-151073568	1.11559e-06	-0.368889	0.007	0.161	0.194266	ENST00000618312	MTHFD1L	ENSG00000120254	protein_coding	gap	chr6-151037118-151092466	0
796	chr12-97151225-97152210	1.12778e-06	-0.285722	0.007	0.161	0.196389	ENST00000552238	RP11-541G9.1	ENSG00000258131	lincRNA	gap	chr12-96985695-97185075	0
797	chr2-61635741-61636487	1.12809e-06	-0.269005	0.049	0.225	0.196442	ENST00000436018	XPO1	ENSG00000082898	protein_coding	exon	chr2-61538492-61538626	97114
798	chr19-45351545-45351905	1.13516e-06	1.05365	0.105	0.015	0.197673	ENST00000391945	ERCC2	ENSG00000104884	protein_coding	cds	chr19-45351629-45351721	0
799	chr5-56532301-56533137	1.13799e-06	0.308309	0.427	0.235	0.198166	ENST00000611197	C5orf67	ENSG00000225940	protein_coding	cds	chr5-56533082-56533155	0
800	chr1-156251442-156252145	1.14234e-06	0.490668	0.252	0.098	0.198923	ENST00000361813	SMG5	ENSG00000198952	protein_coding	cds	chr1-156251403-156251477	0
801	chr19-4356992-4358400	1.15882e-06	0.339758	0.231	0.083	0.201793	ENST00000599840	MPND	ENSG00000008382	protein_coding	cds	chr19-4358083-4358172	0
802	chr5-142490777-142492132	1.15949e-06	0.399565	0.476	0.286	0.20191	ENST00000359370	FGF1	ENSG00000113578	protein_coding	utr	chr5-142592178-142595289	100045
803	chr22-28899187-28899758	1.1657e-06	-0.315396	0.035	0.21	0.202992	ENST00000544604	ZNRF3	ENSG00000183579	protein_coding	gap	chr22-28884067-28987075	0
804	chr9-86575812-86578154	1.16809e-06	0.265573	0.566	0.359	0.203408	ENST00000443163	RP11-395D3.1	ENSG00000232211	lincRNA	exon	chr9-86632147-86632268	53992
805	chr1-7121126-7122242	1.16907e-06	-0.250856	0.119	0.33	0.203578	ENST00000303635	CAMTA1	ENSG00000171735	protein_coding	gap	chr1-7091372-7249490	0
806	chr20-48157854-48158514	1.17509e-06	-0.272762	0.049	0.235	0.204626	ENST00000622092	RP11-321P16.1	ENSG00000276923	lincRNA	exon	chr20-48073869-48074188	83665
807	chr3-179486559-179487443	1.2363e-06	0.352328	0.21	0.068	0.215285	ENST00000232564	GNB4	ENSG00000114450	protein_coding	exon	chr3-179451346-179451590	34968
808	chr8-139879459-139880304	1.2676e-06	-0.271624	0.042	0.22	0.220735	ENST00000524162	TRAPPC9	ENSG00000167632	protein_coding	gap	chr8-139732203-139885878	0
809	chr7-158585869-158589175	1.27263e-06	0.286059	0.552	0.377	0.221612	ENST00000409483	PTPRN2	ENSG00000155093	protein_coding	cds	chr7-158587558-158587669	0
810	chr3-71753554-71754476	1.27335e-06	0.562965	0.28	0.117	0.221738	ENST00000304411	GPR27	ENSG00000170837	protein_coding	cds	chr3-71754050-71755177	0
811	chr4-89708827-89709543	1.28137e-06	0.366758	0.203	0.064	0.223135	ENST00000618500	SNCA	ENSG00000145335	protein_coding	utr	chr4-89724099-89726627	14555
812	chr7-121990362-121990763	1.29167e-06	0.669468	0.147	0.034	0.224927	ENST00000449182	PTPRZ1	ENSG00000106278	protein_coding	gap	chr7-121984118-121996381	0
813	chr3-124582834-124583603	1.30146e-06	-0.27005	0.049	0.23	0.226633	ENST00000471431	KALRN	ENSG00000160145	protein_coding	gap	chr3-124563090-124632419	0
814	chr8-23389606-23390569	1.30946e-06	-0.274637	0.042	0.22	0.228025	ENST00000524168	LOXL2	ENSG00000134013	protein_coding	gap	chr8-23382514-23403953	0
815	chr3-79766541-79768025	1.31459e-06	0.799099	0.189	0.056	0.228919	ENST00000464233	ROBO1	ENSG00000169855	protein_coding	utr	chr3-79767752-79767815	0
816	chr11-11980939-11981887	1.32617e-06	-0.253947	0	0.147	0.230936	ENST00000534511	DKK3	ENSG00000050165	protein_coding	gap	chr11-11968488-12002299	0
817	chr2-168515324-168516029	1.32617e-06	-0.254598	0	0.147	0.230936	ENST00000392687	CERS6	ENSG00000172292	protein_coding	gap	chr2-168456619-168547595	0
818	chr2-167916651-167917339	1.32617e-06	-0.547552	0	0.147	0.230936	ENST00000355999	STK39	ENSG00000198648	protein_coding	utr	chr2-167954020-167955495	36680
819	chr15-80967283-80967990	1.33042e-06	-0.349156	0.014	0.171	0.231675	ENST00000619987	MESDC2	ENSG00000117899	protein_coding	gap	chr15-80952297-80978930	0
820	chr3-72078588-72079266	1.34115e-06	-0.524884	0.007	0.161	0.233544	ENST00000626474	LINC00877	ENSG00000241163	lincRNA	gap	chr3-72061095-72099903	0
821	chr14-38716954-38717332	1.34119e-06	0.441108	0.105	0.015	0.23355	ENST00000553932	LINC00639	ENSG00000259070	lincRNA	exon	chr14-38749339-38749654	32006
822	chr8-38798594-38799944	1.34892e-06	-0.333049	0.126	0.337	0.234896	ENST00000524354	TACC1	ENSG00000147526	protein_coding	gap	chr8-38788820-38819521	0
823	chr1-91622530-91623417	1.3781e-06	-0.30002	0.07	0.252	0.239978	ENST00000533089	TGFBR3	ENSG00000069702	protein_coding	utr	chr1-91680343-91683857	56925
824	chr8-62477106-62477589	1.38359e-06	0.491804	0.168	0.046	0.240934	ENST00000524201	NKAIN3	ENSG00000185942	protein_coding	gap	chr8-62249128-62579538	0
825	chr1-60832820-60833892	1.40883e-06	0.295449	0.406	0.218	0.245329	ENST00000635290	RP11-436K8.1	ENSG00000231252	lincRNA	gap	chr1-60826586-60867916	0
826	chr2-144349735-144350631	1.41386e-06	-0.277653	0.035	0.208	0.246205	ENST00000429978	GTDC1	ENSG00000121964	protein_coding	exon	chr2-144332439-144332568	17166
827	chr22-49638570-49639443	1.41452e-06	-0.316347	0.105	0.306	0.246321	ENST00000416411	C22orf34	ENSG00000188511	lincRNA	gap	chr22-49441213-49657404	0
828	chr16-73569382-73570189	1.42113e-06	-0.496386	0.028	0.2	0.247471	ENST00000567227	CTD-2009A10.1	ENSG00000260848	lincRNA	exon	chr16-73558268-73558522	10859
829	chr11-86958226-86959454	1.45605e-06	-0.30054	0.028	0.196	0.253552	ENST00000531827	RP11-736K20.6	ENSG00000246523	lincRNA	gap	chr11-86958027-86999875	0
830	chr1-238991667-238992587	1.46333e-06	-0.293645	0.042	0.22	0.254819	ENST00000561926	RP11-544D21.2	ENSG00000259776	lincRNA	exon	chr1-239247808-239250818	255220
831	chr13-40175430-40176167	1.46388e-06	-0.256137	0.028	0.198	0.254915	ENST00000635966	LINC00598	ENSG00000215483	lincRNA	gap	chr13-40161698-40186779	0
832	chr2-104318157-104318825	1.47688e-06	-0.3672	0.014	0.171	0.25718	ENST00000416008	AC068535.2	ENSG00000227157	lincRNA	exon	chr2-104411201-104411479	92375
833	chr7-17478574-17479061	1.48654e-06	0.42238	0.168	0.044	0.258861	ENST00000636929	AC017060.1	ENSG00000236039	lincRNA	gap	chr7-17465227-17482526	0
834	chr19-49133259-49134189	1.48967e-06	0.347492	0.231	0.083	0.259407	ENST00000602655	PPFIA3	ENSG00000177380	protein_coding	cds	chr19-49134034-49134165	0
835	chr16-48153742-48154184	1.49285e-06	0.848531	0.147	0.034	0.25996	ENST00000529084	ABCC12	ENSG00000140798	protein_coding	utr	chr16-48153616-48153884	0
836	chrX-111040754-111041576	1.52884e-06	-0.259053	0.028	0.196	0.266227	ENST00000446737	PAK3	ENSG00000077264	protein_coding	gap	chrX-111013901-111123076	0
837	chr9-127661333-127661716	1.53593e-06	1.07239	0.126	0.024	0.267462	ENST00000637953	STXBP1	ENSG00000136854	protein_coding	gap	chr9-127661206-127663204	0
838	chr22-50471142-50471692	1.54828e-06	0.412406	0.126	0.024	0.269613	ENST00000399627	SBF1	ENSG00000100241	protein_coding	gap	chr22-50468462-50474785	0
839	chr10-97130949-97132141	1.57434e-06	0.294126	0.448	0.264	0.274152	ENST00000371070	SLIT1	ENSG00000187122	protein_coding	gap	chr10-97066087-97157817	0
840	chr22-42179558-42180854	1.57714e-06	-0.287884	0.021	0.186	0.274638	ENST00000404876	TCF20	ENSG00000100207	protein_coding	cds	chr22-42179609-42179702	0
841	chr17-67021862-67022988	1.58795e-06	0.313404	0.385	0.208	0.276521	ENST00000262138	CACNG4	ENSG00000075461	protein_coding	gap	chr17-67018273-67024859	0
842	chr4-142845266-142847559	1.5999e-06	0.351904	0.406	0.225	0.278601	ENST00000513000	INPP4B	ENSG00000109452	protein_coding	utr	chr4-142846209-142846290	0
843	chr6-150739709-150740810	1.60081e-06	-0.268692	0.035	0.21	0.27876	ENST00000358517	PLEKHG1	ENSG00000120278	protein_coding	gap	chr6-150734093-150768637	0
844	chr16-88746456-88746857	1.61601e-06	0.589469	0.147	0.034	0.281407	ENST00000301015	PIEZO1	ENSG00000103335	protein_coding	gap	chr16-88742423-88749383	0
845	chr13-110611068-110612061	1.64284e-06	-0.321063	0.007	0.159	0.286079	ENST00000424185	NAXD	ENSG00000213995	protein_coding	exon	chr13-110615460-110615647	3398
846	chr22-44698767-44699575	1.64521e-06	-0.309145	0.035	0.208	0.286492	ENST00000624862	PRR5	ENSG00000186654	protein_coding	gap	chr22-44677241-44714590	0
847	chr4-151686896-151687681	1.65559e-06	-0.355672	0.007	0.156	0.2883	ENST00000515812	GATB	ENSG00000059691	protein_coding	gap	chr4-151679892-151688629	0
848	chr3-54831023-54831672	1.68214e-06	0.445581	0.189	0.059	0.292922	ENST00000620722	CACNA2D3	ENSG00000157445	protein_coding	gap	chr3-54764352-54837158	0
849	chr7-32298045-32299511	1.69284e-06	0.343219	0.273	0.112	0.294786	ENST00000396193	PDE1C	ENSG00000154678	protein_coding	cds	chr7-32298651-32298735	0
850	chr8-6484208-6484962	1.7087e-06	0.557066	0.21	0.071	0.297548	ENST00000522020	MCPH1	ENSG00000147316	protein_coding	gap	chr8-6455253-6494123	0
851	chr20-53222305-53222921	1.71962e-06	-0.670304	0.007	0.156	0.29945	ENST00000603338	TSHZ2	ENSG00000182463	protein_coding	gap	chr20-53185677-53253498	0
852	chr3-2512648-2514596	1.73757e-06	-0.284177	0.161	0.401	0.302575	ENST00000455083	CNTN4	ENSG00000144619	protein_coding	gap	chr3-2339234-2571415	0
853	chr15-74547597-74548909	1.73969e-06	-0.30261	0.133	0.352	0.302944	ENST00000622429	ARID3B	ENSG00000179361	protein_coding	gap	chr15-74544489-74572861	0
854	chr5-125126513-125127110	1.75727e-06	-0.639846	0.007	0.156	0.306006	ENST00000512965	RP11-508M8.1	ENSG00000249365	lincRNA	gap	chr5-125108253-125149527	0
855	chr11-119975511-119976400	1.79297e-06	0.285197	0.322	0.152	0.312223	ENST00000534055	RP11-831A10.2	ENSG00000254863	lincRNA	exon	chr11-119987954-119988227	11553
856	chr18-37306496-37307765	1.79584e-06	0.631654	0.175	0.049	0.312721	ENST00000603232	CELF4	ENSG00000101489	protein_coding	gap	chr18-37275244-37321802	0
857	chr1-230691616-230691993	1.79978e-06	0.762136	0.147	0.034	0.313409	ENST00000534989	COG2	ENSG00000135775	protein_coding	gap	chr1-230691565-230693291	0
858	chr20-63224302-63225332	1.84756e-06	-0.274349	0.077	0.269	0.321729	ENST00000615354	RP5-963E22.6	ENSG00000273821	lincRNA	exon	chr20-63218041-63218502	5799
859	chr8-141670402-141671132	1.8794e-06	-0.303576	0.042	0.218	0.327272	ENST00000427937	AC138647.1	ENSG00000226490	protein_coding	utr	chr8-141518716-141518737	151664
860	chr18-63284679-63285754	1.8795e-06	-0.267738	0.021	0.181	0.32729	ENST00000398117	BCL2	ENSG00000171791	protein_coding	gap	chr18-63128760-63318081	0
861	chr9-106487177-106487908	1.90145e-06	0.44243	0.266	0.11	0.331113	ENST00000637185	LINC01505	ENSG00000234323	lincRNA	gap	chr9-105993869-106558471	0
862	chr8-71605747-71606288	1.90251e-06	0.421893	0.161	0.042	0.331298	ENST00000518177	RP11-1102P16.1	ENSG00000253379	lincRNA	exon	chr8-71591951-71592025	13721
863	chr17-37322637-37323347	1.90824e-06	0.299019	0.28	0.122	0.332295	ENST00000621960	ACACA	ENSG00000278540	protein_coding	gap	chr17-37284971-37330172	0
864	chr12-113818213-113819094	1.90945e-06	0.350466	0.28	0.115	0.332506	ENST00000545145	RBM19	ENSG00000122965	protein_coding	gap	chr12-113818187-113823208	0
865	chr4-149279778-149280252	1.94311e-06	0.287418	0.154	0.037	0.338367	ENST00000503100	RP11-24I21.1	ENSG00000248210	lincRNA	exon	chr4-149277865-149278123	1654
866	chr10-114990531-114991473	1.95765e-06	0.548932	0.273	0.108	0.340899	ENST00000433085	RP11-383C6.2	ENSG00000236799	lincRNA	exon	chr10-114994657-114994785	3183
867	chr7-110808184-110808808	1.96727e-06	0.295333	0.189	0.059	0.342574	ENST00000489381	IMMP2L	ENSG00000184903	protein_coding	gap	chr7-110665013-110963499	0
868	chr20-48562613-48563196	1.9683e-06	-0.684473	0.007	0.156	0.342754	ENST00000482556	PREX1	ENSG00000124126	protein_coding	utr	chr20-48624252-48625927	61055
869	chr4-52925607-52926103	1.98931e-06	0.791752	0.147	0.034	0.346412	ENST00000401642	SCFD2	ENSG00000184178	protein_coding	gap	chr4-52920871-53145332	0
870	chr4-53633559-53634288	2.00088e-06	0.627823	0.21	0.071	0.348427	ENST00000513421	LNX1	ENSG00000072201	protein_coding	gap	chr4-53617381-53674395	0
871	chr12-81245337-81246506	2.01211e-06	-0.263601	0.049	0.225	0.350382	ENST00000548324	ACSS3	ENSG00000111058	protein_coding	gap	chr12-81233472-81253306	0
872	chr18-24862007-24862949	2.0136e-06	-0.35369	0.091	0.293	0.350641	ENST00000582650	RP11-449D8.5	ENSG00000266573	lincRNA	gap	chr18-24726758-24927837	0
873	chr12-22935033-22935710	2.02097e-06	0.627503	0.161	0.042	0.351925	ENST00000538317	RP11-114G22.1	ENSG00000256995	lincRNA	gap	chr12-22888045-22969362	0
874	chr7-117737638-117738596	2.06441e-06	0.299176	0.294	0.132	0.359489	ENST00000446636	CTTNBP2	ENSG00000077063	protein_coding	gap	chr7-117735422-117745830	0
875	chr8-85614083-85614780	2.07908e-06	-0.275379	0	0.142	0.362044	ENST00000520459	RP11-317J10.4	ENSG00000254380	lincRNA	exon	chr8-85540345-85540511	73571
876	chr14-54551598-54552135	2.07908e-06	-0.472799	0	0.142	0.362044	ENST00000216420	CGRRF1	ENSG00000100532	protein_coding	utr	chr14-54538384-54539309	12288
877	chr6-45566793-45567339	2.07908e-06	-0.653112	0	0.142	0.362044	ENST00000576263	RUNX2	ENSG00000124813	protein_coding	gap	chr6-45512408-45663114	0
878	chr9-134423704-134424154	2.08391e-06	0.749309	0.14	0.032	0.362886	ENST00000481739	RXRA	ENSG00000186350	protein_coding	gap	chr9-134421806-134429107	0
879	chr4-56698366-56701550	2.08585e-06	0.547513	0.224	0.083	0.363224	ENST00000337881	HOPX	ENSG00000171476	protein_coding	exon	chr4-56681255-56681899	16466
880	chr2-171515686-171516430	2.09273e-06	-0.345128	0.042	0.21	0.364421	ENST00000409484	CYBRD1	ENSG00000071967	protein_coding	exon	chr2-171522247-171522291	5816
881	chr8-67110122-67110769	2.11569e-06	-0.287401	0.007	0.154	0.36842	ENST00000519668	CSPP1	ENSG00000104218	protein_coding	gap	chr8-67105976-67111971	0
882	chr13-21735616-21736519	2.11995e-06	0.580237	0.273	0.11	0.369161	ENST00000382353	FGF9	ENSG00000102678	protein_coding	utr	chr13-21701436-21704498	31117
883	chr10-114383885-114385976	2.14072e-06	0.336945	0.434	0.264	0.372778	ENST00000483496	AFAP1L2	ENSG00000169129	protein_coding	gap	chr10-114340732-114393483	0
884	chr3-182252529-182253144	2.17366e-06	-0.344149	0.007	0.154	0.378515	ENST00000462382	RP11-416O18.2	ENSG00000240478	lincRNA	exon	chr3-182141975-182142137	110391
885	chr4-52058878-52060364	2.1869e-06	0.716576	0.252	0.108	0.380821	ENST00000514670	SPATA18	ENSG00000163071	protein_coding	gap	chr4-52051792-52076778	0
886	chr7-158325582-158326546	2.18748e-06	0.253353	0.42	0.237	0.380921	ENST00000409483	PTPRN2	ENSG00000155093	protein_coding	gap	chr7-158205274-158489734	0
887	chr4-98491735-98492561	2.18875e-06	-0.25181	0.014	0.169	0.381142	ENST00000515440	TSPAN5	ENSG00000168785	protein_coding	gap	chr4-98486885-98507677	0
888	chr11-14538254-14538686	2.19685e-06	0.595462	0.126	0.024	0.382553	ENST00000418988	PSMA1	ENSG00000129084	protein_coding	gap	chr11-14519042-14610965	0
889	chr22-32917438-32918363	2.19781e-06	-0.266337	0.056	0.235	0.382719	ENST00000358763	SYN3	ENSG00000185666	protein_coding	gap	chr22-32869126-32931389	0
890	chr18-78997079-78997648	2.19819e-06	0.707421	0.168	0.046	0.382787	ENST00000616649	SALL3	ENSG00000256463	protein_coding	cds	chr18-78996891-78997322	0
891	chr10-71285018-71285489	2.20462e-06	0.346601	0.175	0.051	0.383907	ENST00000373192	UNC5B	ENSG00000107731	protein_coding	cds	chr10-71285326-71285429	0
892	chr4-53389976-53390383	2.21923e-06	0.926636	0.119	0.022	0.38645	ENST00000514543	FIP1L1	ENSG00000145216	protein_coding	gap	chr4-53382336-53390520	0
893	chr6-3509019-3509726	2.22114e-06	-0.309851	0.007	0.154	0.386783	ENST00000436008	SLC22A23	ENSG00000137266	protein_coding	exon	chr6-3455906-3457022	51996
894	chr7-131493152-131494584	2.23686e-06	0.253275	0.58	0.413	0.38952	ENST00000352689	MKLN1	ENSG00000128585	protein_coding	utr	chr7-131487729-131496636	0
895	chr5-24749746-24751060	2.24547e-06	-0.41965	0.07	0.259	0.391019	ENST00000504339	RP11-730N24.1	ENSG00000248908	lincRNA	exon	chr5-24835280-24837151	84219
896	chr16-86459166-86459743	2.32885e-06	0.734203	0.196	0.064	0.40554	ENST00000595886	FENDRR	ENSG00000268388	lincRNA	exon	chr16-86474529-86477199	14785
897	chr19-27745120-27745912	2.33163e-06	-0.302814	0.007	0.154	0.406023	ENST00000590677	LINC00662	ENSG00000261824	lincRNA	gap	chr19-27732968-27746097	0
898	chr3-58293301-58294021	2.33297e-06	0.553917	0.217	0.076	0.406256	ENST00000478253	ABHD6	ENSG00000163686	protein_coding	cds	chr3-58293589-58293765	0
899	chr10-44180196-44181137	2.33676e-06	0.573394	0.133	0.029	0.406916	ENST00000437014	RP11-20J15.2	ENSG00000237590	lincRNA	exon	chr10-44259602-44260145	78464
900	chr21-25970154-25970999	2.34234e-06	0.353087	0.14	0.032	0.407889	ENST00000448850	APP	ENSG00000142192	protein_coding	gap	chr21-25955756-25975069	0
901	chr1-29542444-29542995	2.35672e-06	0.470735	0.161	0.044	0.410392	ENST00000422638	RP4-656G21.1	ENSG00000228176	lincRNA	exon	chr1-29708851-29709124	165855
902	chr18-48306742-48307427	2.36962e-06	-0.613341	0.007	0.154	0.412638	ENST00000593159	ZBTB7C	ENSG00000184828	protein_coding	gap	chr18-48185996-48338173	0
903	chr4-55638073-55638543	2.38275e-06	0.878654	0.154	0.039	0.414926	ENST00000515325	NMU	ENSG00000109255	protein_coding	exon	chr4-55636544-55636698	1374
904	chr3-149004539-149005156	2.4082e-06	-0.274264	0.007	0.154	0.419357	ENST00000627418	GYG1	ENSG00000163754	protein_coding	gap	chr3-148996893-149024052	0
905	chr16-89136252-89136620	2.40864e-06	1.00807	0.112	0.02	0.419433	ENST00000614302	ACSF3	ENSG00000176715	protein_coding	gap	chr16-89133263-89145266	0
906	chr17-42543443-42544389	2.42147e-06	0.257289	0.168	0.046	0.421667	ENST00000225927	NAGLU	ENSG00000108784	protein_coding	cds	chr17-42543028-42544238	0
907	chr16-54934901-54935334	2.42923e-06	0.448938	0.14	0.032	0.423018	ENST00000560487	CTD-3032H12.2	ENSG00000259711	lincRNA	gap	chr16-54935092-54954485	0
908	chr1-19737327-19738590	2.43057e-06	-0.273354	0.084	0.274	0.423253	ENST00000375127	TMCO4	ENSG00000162542	protein_coding	cds	chr1-19737372-19737456	0
909	chr7-121824253-121824704	2.44861e-06	0.427378	0.154	0.039	0.426394	ENST00000393386	PTPRZ1	ENSG00000106278	protein_coding	exon	chr7-121873089-121873557	48384
910	chr17-75473229-75473732	2.46687e-06	0.68308	0.147	0.037	0.429573	ENST00000585277	TMEM94	ENSG00000177728	protein_coding	gap	chr17-75471930-75485427	0
911	chr3-131973624-131974580	2.48949e-06	-0.290007	0.014	0.169	0.433512	ENST00000617767	CPNE4	ENSG00000196353	protein_coding	gap	chr3-131905445-132037556	0
912	chr6-25302238-25303387	2.52248e-06	-0.294746	0.021	0.181	0.439257	ENST00000461945	CARMIL1	ENSG00000079691	protein_coding	gap	chr6-25284910-25420113	0
913	chr15-48559005-48559887	2.54074e-06	-0.273745	0.028	0.191	0.442436	ENST00000537463	FBN1	ENSG00000166147	protein_coding	gap	chr15-48537809-48596282	0
914	chr3-43176628-43177059	2.57722e-06	0.92175	0.112	0.02	0.44879	ENST00000344697	POMGNT2	ENSG00000144647	protein_coding	exon	chr3-43105836-43106076	70551
915	chr5-98509911-98511022	2.58609e-06	0.251371	0.392	0.215	0.450334	ENST00000504776	RGMB	ENSG00000174136	protein_coding	exon	chr5-98768650-98768862	257627
916	chr1-63983395-63984722	2.58693e-06	-0.373291	0.021	0.178	0.45048	ENST00000482426	ROR1	ENSG00000185483	protein_coding	gap	chr1-63775415-64009304	0
917	chr3-65979157-65980152	2.60063e-06	-0.302175	0	0.139	0.452866	ENST00000497477	MAGI1	ENSG00000151276	protein_coding	gap	chr3-65622089-66037995	0
918	chr1-112524068-112524709	2.60063e-06	-0.340014	0	0.139	0.452866	ENST00000490715	ST7L	ENSG00000007341	protein_coding	utr	chr1-112523518-112526111	0
919	chr1-112515087-112516256	2.60715e-06	-0.281477	0.049	0.222	0.454002	ENST00000369686	WNT2B	ENSG00000134245	protein_coding	cds	chr1-112516140-112516417	0
920	chr18-26941052-26942084	2.65213e-06	-0.317149	0.021	0.178	0.461834	ENST00000618847	CHST9	ENSG00000154080	protein_coding	gap	chr18-26917351-26944328	0
921	chr11-20093579-20094269	2.66361e-06	-0.329387	0.021	0.176	0.463833	ENST00000540292	NAV2	ENSG00000166833	protein_coding	gap	chr11-20093200-20095671	0
922	chr6-69138958-69139570	2.66416e-06	-0.40505	0.028	0.188	0.463928	ENST00000546190	ADGRB3	ENSG00000135298	protein_coding	gap	chr6-69076039-69233289	0
923	chr1-170893803-170894179	2.6657e-06	0.581895	0.112	0.02	0.464198	ENST00000367759	MROH9	ENSG00000117501	protein_coding	exon	chr1-170935471-170935587	41291
924	chr1-210377619-210378365	2.68703e-06	-0.371254	0.007	0.152	0.467911	ENST00000545781	HHAT	ENSG00000054392	protein_coding	gap	chr1-210369784-210387467	0
925	chr4-56134283-56134707	2.72035e-06	0.831114	0.119	0.022	0.473713	ENST00000636006	KIAA1211	ENSG00000109265	protein_coding	gap	chr4-56050013-56179283	0
926	chr9-97958519-97959393	2.72746e-06	0.337311	0.231	0.088	0.474952	ENST00000259456	HEMGN	ENSG00000136929	protein_coding	exon	chr9-97944768-97944856	13662
927	chr4-7375302-7375993	2.75892e-06	0.412577	0.245	0.093	0.48043	ENST00000507866	SORCS2	ENSG00000184985	protein_coding	gap	chr4-7193127-7396287	0
928	chr4-3973610-3974017	2.77093e-06	0.823596	0.168	0.046	0.482521	ENST00000514073	AC226119.5	ENSG00000253917	processed_transcript	exon	chr4-3955324-3955419	18190
929	chrX-39453720-39454717	2.85447e-06	0.498442	0.252	0.1	0.497068	ENST00000438867	RP11-157D23.2	ENSG00000234191	lincRNA	exon	chrX-39434755-39434824	18895
930	chr7-80224168-80225589	2.86318e-06	0.377336	0.336	0.159	0.498585	ENST00000351004	GNAI1	ENSG00000127955	protein_coding	utr	chr7-80217494-80219402	4765
931	chr15-27742862-27743538	2.87224e-06	0.33736	0.287	0.127	0.500163	ENST00000354638	OCA2	ENSG00000104044	protein_coding	utr	chr15-27754875-27755387	11336
932	chr15-87965182-87965806	2.87224e-06	-0.29498	0.042	0.213	0.500163	ENST00000629765	NTRK3	ENSG00000140538	protein_coding	gap	chr15-87940754-88032856	0
933	chr9-84681799-84682582	2.88199e-06	-0.286676	0.007	0.152	0.50186	ENST00000395882	NTRK2	ENSG00000148053	protein_coding	gap	chr9-84670961-84702158	0
934	chr2-237943409-237943713	2.89985e-06	0.970881	0.112	0.02	0.504971	ENST00000440223	UBE2F	ENSG00000184182	protein_coding	exon	chr2-237966827-237967132	23113
935	chr11-46049620-46050634	2.9151e-06	-0.270037	0.091	0.276	0.507626	ENST00000532883	PHF21A	ENSG00000135365	protein_coding	gap	chr11-46049498-46076753	0
936	chr5-157286640-157287291	2.92572e-06	-0.270481	0.021	0.181	0.509475	ENST00000621516	CYFIP2	ENSG00000055163	protein_coding	cds	chr5-157287019-157287108	0
937	chr13-32165721-32166406	2.95439e-06	0.466003	0.301	0.139	0.514469	ENST00000542859	FRY	ENSG00000073910	protein_coding	gap	chr13-32161252-32171011	0
938	chr7-135910438-135911803	2.95488e-06	0.275433	0.476	0.293	0.514554	ENST00000393085	MTPN	ENSG00000105887	protein_coding	utr	chr7-135926761-135929925	14957
939	chr6-1226207-1226704	3.02322e-06	0.483683	0.161	0.044	0.526454	ENST00000296839	FOXQ1	ENSG00000164379	protein_coding	exon	chr6-1312440-1314748	85735
940	chr22-21921476-21922144	3.03029e-06	-0.277835	0.056	0.23	0.527685	ENST00000407142	PPM1F	ENSG00000100034	protein_coding	utr	chr22-21919427-21923091	0
941	chr15-62500543-62501512	3.03144e-06	-0.265952	0.028	0.186	0.527886	ENST00000561197	TLN2	ENSG00000171914	protein_coding	gap	chr15-62453742-62589686	0
942	chr20-57409183-57409931	3.04643e-06	0.323533	0.203	0.066	0.530497	ENST00000356208	RBM38	ENSG00000132819	protein_coding	utr	chr20-57407847-57409333	0
943	chr11-79578100-79578466	3.04968e-06	0.492081	0.112	0.02	0.531062	ENST00000526851	RP11-258O13.1	ENSG00000255209	lincRNA	exon	chr11-79604967-79605162	26500
944	chr3-7205237-7207693	3.07246e-06	-0.341189	0.126	0.33	0.535029	ENST00000486284	GRM7	ENSG00000196277	protein_coding	gap	chr3-7146669-7298683	0
945	chr8-26418962-26420022	3.10269e-06	-0.276462	0.07	0.254	0.540294	ENST00000523949	BNIP3L	ENSG00000104765	protein_coding	gap	chr8-26408377-26505306	0
946	chr10-69801743-69802977	3.13353e-06	0.407364	0.238	0.09	0.545664	ENST00000522165	COL13A1	ENSG00000197467	protein_coding	cds	chr10-69802424-69802717	0
947	chr10-29244991-29246028	3.13394e-06	0.325788	0.469	0.301	0.545734	ENST00000375500	LYZL1	ENSG00000120563	protein_coding	exon	chr10-29289061-29289230	43032
948	chr5-35308373-35309036	3.15066e-06	0.339007	0.182	0.054	0.548646	ENST00000618457	PRLR	ENSG00000113494	protein_coding	exon	chr5-35230268-35230589	77783
949	chr6-155523522-155524634	3.20646e-06	-0.266226	0.035	0.2	0.558363	ENST00000159060	NOX3	ENSG00000074771	protein_coding	exon	chr6-155455753-155455903	67618
950	chrX-22950236-22950721	3.25091e-06	-0.323406	0	0.137	0.566104	ENST00000608254	PTCHD1-AS	ENSG00000233067	lincRNA	gap	chrX-22743339-23064037	0
951	chr11-69140497-69140941	3.29284e-06	0.310112	0.133	0.029	0.573404	ENST00000637084	TPCN2	ENSG00000162341	protein_coding	gap	chr11-69135533-69159445	0
952	chr6-72363770-72364373	3.29805e-06	-0.260582	0.021	0.178	0.574313	ENST00000523963	RIMS1	ENSG00000079841	protein_coding	gap	chr6-72292047-72390597	0
953	chr10-11159299-11160190	3.30517e-06	0.374065	0.287	0.125	0.575552	ENST00000638035	CELF2	ENSG00000048740	protein_coding	gap	chr10-10920000-11165485	0
954	chr9-89608659-89609343	3.34195e-06	0.65915	0.133	0.029	0.581957	ENST00000252506	GADD45G	ENSG00000130222	protein_coding	utr	chr9-89606080-89606555	2103
955	chr11-62012849-62014073	3.37318e-06	-0.250521	0.07	0.254	0.587396	ENST00000273550	FTH1	ENSG00000167996	protein_coding	exon	chr11-61967312-61967660	45188
956	chr12-75831286-75831668	3.42092e-06	0.765534	0.161	0.044	0.595709	ENST00000552856	RP11-114H23.1	ENSG00000258077	lincRNA	gap	chr12-75777531-75983720	0
957	chr18-45517047-45517859	3.43973e-06	-0.581941	0.007	0.152	0.598984	ENST00000586448	SLC14A2	ENSG00000132874	protein_coding	gap	chr18-45483323-45624630	0
958	chr7-100003635-100004362	3.44406e-06	0.379236	0.168	0.049	0.599738	ENST00000535170	ZKSCAN1	ENSG00000106261	protein_coding	exon	chr7-100015572-100015726	11209
959	chr7-33755486-33755847	3.44577e-06	0.665195	0.105	0.017	0.600037	ENST00000311067	RP11-89N17.1	ENSG00000173862	lincRNA	exon	chr7-33727528-33728456	27029
960	chr16-86079208-86079786	3.44969e-06	0.690298	0.182	0.054	0.600718	ENST00000563931	RP11-805I24.1	ENSG00000261177	lincRNA	exon	chr16-86081409-86088673	1622
961	chrX-115494122-115494663	3.45252e-06	0.66203	0.189	0.061	0.601211	ENST00000489283	PLS3	ENSG00000102024	protein_coding	exon	chrX-115561174-115561260	66510
962	chr17-8467461-8468507	3.45747e-06	0.29222	0.252	0.1	0.602073	ENST00000402554	NDEL1	ENSG00000166579	protein_coding	utr	chr17-8466938-8467658	0
963	chr20-10605649-10606171	3.46839e-06	0.615195	0.175	0.051	0.603976	ENST00000488816	SLX4IP	ENSG00000149346	protein_coding	gap	chr20-10601820-10636295	0
964	chr14-100864719-100865632	3.52542e-06	-0.412593	0.014	0.161	0.613906	ENST00000637474	MEG8	ENSG00000258399	lincRNA	gap	chr14-100845534-100889648	0
965	chr20-16580123-16580711	3.58141e-06	0.312736	0.217	0.073	0.623656	ENST00000616301	RP4-777L9.3	ENSG00000275728	lincRNA	exon	chr20-16580258-16580622	0
966	chr1-43691755-43692891	3.58385e-06	-0.303278	0.028	0.183	0.624081	ENST00000372396	KDM4A	ENSG00000066135	protein_coding	cds	chr1-43692256-43692311	0
967	chr1-200912884-200913337	3.59885e-06	0.27717	0.105	0.017	0.626693	ENST00000465162	C1orf106	ENSG00000163362	protein_coding	gap	chr1-200912138-200913536	0
968	chr3-133569963-133571133	3.65689e-06	-0.272701	0.007	0.149	0.6368	ENST00000264993	CDV3	ENSG00000091527	protein_coding	exon	chr3-133573730-133574284	2596
969	chr17-16511935-16512804	3.67313e-06	0.559434	0.266	0.112	0.639628	ENST00000409083	LRRC75A	ENSG00000181350	protein_coding	exon	chr17-16491745-16492153	19781
970	chr15-100863760-100864314	3.72598e-06	0.405467	0.105	0.017	0.648831	ENST00000559673	RP11-66B24.1	ENSG00000259604	lincRNA	gap	chr15-100862343-100867357	0
971	chr17-38588001-38589140	3.73699e-06	0.315942	0.329	0.149	0.650749	ENST00000621492	SRCIN1	ENSG00000277363	protein_coding	gap	chr17-38578792-38605683	0
972	chr4-174135832-174136496	3.76346e-06	0.272863	0.182	0.056	0.655357	ENST00000515444	RP11-148L24.1	ENSG00000248174	lincRNA	gap	chr4-174120087-174220313	0
973	chr10-14625147-14626438	3.77085e-06	0.276889	0.427	0.249	0.656644	ENST00000487335	FAM107B	ENSG00000065809	protein_coding	gap	chr10-14553388-14667633	0
974	chr18-28541329-28542265	3.84806e-06	-0.264755	0.014	0.161	0.67009	ENST00000582726	RP11-510D21.1	ENSG00000265994	lincRNA	exon	chr18-28785068-28785109	242802
975	chr2-7180509-7181264	3.85299e-06	-0.251231	0.028	0.183	0.670948	ENST00000606959	RP11-557L19.1	ENSG00000272002	lincRNA	exon	chr2-7260871-7261504	79606
976	chr7-150985941-150986681	3.87815e-06	0.284167	0.399	0.232	0.67533	ENST00000297494	NOS3	ENSG00000164867	protein_coding	exon	chr7-150990995-150991300	4313
977	chr22-29375391-29375999	3.879e-06	0.63028	0.126	0.027	0.675477	ENST00000473606	AP1B1	ENSG00000100280	protein_coding	gap	chr22-29367268-29388423	0
978	chr2-11571053-11571720	3.90221e-06	-0.353908	0.049	0.218	0.679519	ENST00000389825	GREB1	ENSG00000196208	protein_coding	gap	chr2-11566657-11576352	0
979	chr10-121042989-121043622	3.90459e-06	0.855151	0.21	0.076	0.679933	ENST00000613871	RP11-95I16.6	ENSG00000278484	lincRNA	exon	chr10-120984966-120985596	57392
980	chr22-25536392-25537109	3.92931e-06	-0.272757	0.084	0.271	0.684239	ENST00000324198	GRK3	ENSG00000100077	protein_coding	exon	chr22-25564849-25565153	27739
981	chr2-8779837-8780235	3.94835e-06	0.891905	0.14	0.034	0.687553	ENST00000496383	KIDINS220	ENSG00000134313	protein_coding	gap	chr2-8779815-8785740	0
982	chr13-103066683-103067410	3.96996e-06	-0.639807	0.014	0.164	0.691316	ENST00000245312	SLC10A2	ENSG00000125255	protein_coding	utr	chr13-103066250-103066846	0
983	chr4-15428540-15429102	4.0612e-06	-0.440763	0	0.134	0.707206	ENST00000444304	C1QTNF7	ENSG00000163145	protein_coding	gap	chr4-15428107-15435735	0
984	chr15-79349583-79349895	4.06293e-06	0.87738	0.105	0.017	0.707506	ENST00000536821	TMED3	ENSG00000166557	protein_coding	gap	chr15-79314006-79382967	0
985	chr4-55391369-55391877	4.16958e-06	0.713562	0.105	0.017	0.726078	ENST00000608136	SRD5A3-AS1	ENSG00000249700	processed_transcript	gap	chr4-55387538-55395794	0
986	chr15-64144349-64145387	4.21911e-06	0.274786	0.35	0.174	0.734702	ENST00000558040	SNX1	ENSG00000028528	protein_coding	gap	chr15-64118167-64145625	0
987	chr15-92492379-92493569	4.24122e-06	0.313178	0.364	0.193	0.738554	ENST00000624458	C15orf32	ENSG00000183643	lincRNA	gap	chr15-92473073-92500357	0
988	chr9-86546529-86547278	4.24831e-06	0.355925	0.196	0.066	0.739787	ENST00000443163	RP11-395D3.1	ENSG00000232211	lincRNA	exon	chr9-86632147-86632268	84868
989	chr2-221843700-221845019	4.27243e-06	0.448179	0.308	0.142	0.743987	ENST00000453706	AC068489.1	ENSG00000234446	lincRNA	exon	chr2-221641608-221641813	201886
990	chr4-53062623-53063069	4.2804e-06	0.866763	0.126	0.027	0.745376	ENST00000401642	SCFD2	ENSG00000184178	protein_coding	gap	chr4-52920871-53145332	0
991	chr4-110631790-110632299	4.28262e-06	0.315531	0.154	0.039	0.745763	ENST00000616641	PITX2	ENSG00000164093	protein_coding	gap	chr4-110621370-110632952	0
992	chr11-6572065-6572660	4.30156e-06	-0.300281	0.007	0.147	0.74906	ENST00000534210	DNHD1	ENSG00000179532	protein_coding	gap	chr11-6559284-6593633	0
993	chr14-93909654-93910197	4.31625e-06	-0.257336	0.007	0.149	0.751619	ENST00000557719	FAM181A	ENSG00000140067	protein_coding	exon	chr14-93918894-93918994	8696
994	chr6-150377051-150377756	4.33189e-06	-0.298562	0.021	0.174	0.754342	ENST00000546121	IYD	ENSG00000009765	protein_coding	gap	chr6-150369210-150389351	0
995	chr17-66405720-66406387	4.35626e-06	0.288223	0.14	0.034	0.758587	ENST00000578063	PRKCA	ENSG00000154229	protein_coding	gap	chr17-66306128-66496200	0
996	chr3-145754501-145755309	4.38533e-06	-0.290095	0.042	0.21	0.763647	ENST00000495382	RP11-88H10.2	ENSG00000244358	lincRNA	exon	chr3-145939912-145940154	184602
997	chr10-103677968-103678643	4.41852e-06	0.287037	0.21	0.076	0.769427	ENST00000420222	SH3PXD2A	ENSG00000107957	protein_coding	gap	chr10-103668653-103693027	0
998	chr4-56645158-56646724	4.47812e-06	1.01929	0.21	0.076	0.779807	ENST00000420433	HOPX	ENSG00000171476	protein_coding	utr	chr4-56647988-56648719	1263
999	chr2-151097007-151097629	4.48622e-06	0.71388	0.217	0.078	0.781217	ENST00000447078	AC018731.3	ENSG00000236885	lincRNA	exon	chr2-151117955-151118374	20325
1000	chr7-28482918-28484699	4.52814e-06	-0.253358	0.056	0.222	0.788517	ENST00000469531	CREB5	ENSG00000146592	protein_coding	gap	chr7-28409424-28488174	0
1001	chr4-53306729-53307317	4.54318e-06	1.13449	0.14	0.034	0.791136	ENST00000611795	SCFD2	ENSG00000184178	protein_coding	gap	chr4-53274002-53313635	0
1002	chr18-25830711-25831265	4.55889e-06	-0.270124	0.035	0.198	0.793871	ENST00000415083	SS18	ENSG00000141380	protein_coding	utr	chr18-26016253-26018353	184987
1003	chr2-201907108-201907477	4.57507e-06	0.47752	0.14	0.034	0.796689	ENST00000450471	CDK15	ENSG00000138395	protein_coding	utr	chr2-201893301-201895550	11557
1004	chr15-99717093-99717616	4.63203e-06	0.400452	0.147	0.039	0.806609	ENST00000378904	LYSMD4	ENSG00000183060	protein_coding	utr	chr15-99716798-99717824	0
1005	chr10-12728450-12728961	4.71635e-06	0.795668	0.154	0.042	0.821291	ENST00000619168	CAMK1D	ENSG00000183049	protein_coding	gap	chr10-12666811-12760947	0
1006	chr4-55363600-55365315	4.72143e-06	0.524823	0.126	0.027	0.822176	ENST00000264228	SRD5A3	ENSG00000128039	protein_coding	cds	chr4-55364074-55364271	0
1007	chr7-133784262-133785210	4.73075e-06	0.291521	0.427	0.252	0.823799	ENST00000489931	EXOC4	ENSG00000131558	protein_coding	gap	chr7-133630142-133817324	0
1008	chr12-75880408-75881225	4.75375e-06	-0.333137	0.063	0.244	0.827803	ENST00000552856	RP11-114H23.1	ENSG00000258077	lincRNA	gap	chr12-75777531-75983720	0
1009	chr7-31460469-31461224	4.76788e-06	-0.377615	0.014	0.159	0.830264	ENST00000433356	AC006380.3	ENSG00000231418	lincRNA	exon	chr7-31421249-31421286	39182
1010	chr4-55435020-55435654	4.80438e-06	0.830777	0.14	0.034	0.836621	ENST00000513440	CLOCK	ENSG00000134852	protein_coding	cds	chr4-55435415-55435594	0
1011	chr12-10354405-10354956	4.81361e-06	-0.25585	0.007	0.147	0.838227	ENST00000535911	RP11-277P12.9	ENSG00000256155	lincRNA	exon	chr12-10358464-10358563	3507
1012	chr4-7377094-7377927	4.91912e-06	0.509599	0.28	0.125	0.8566	ENST00000507866	SORCS2	ENSG00000184985	protein_coding	gap	chr4-7193127-7396287	0
1013	chr9-123457497-123458057	4.97038e-06	0.521978	0.196	0.066	0.865527	ENST00000394215	DENND1A	ENSG00000119522	protein_coding	cds	chr9-123457793-123457897	0
1014	chr12-119692398-119693526	4.9796e-06	0.461081	0.217	0.081	0.867133	ENST00000612548	CIT	ENSG00000122966	protein_coding	gap	chr12-119688065-119784011	0
1015	chr7-30688536-30689173	4.9969e-06	-0.298755	0.007	0.147	0.870145	ENST00000462882	CRHR2	ENSG00000106113	protein_coding	gap	chr7-30689009-30689190	0
1016	chr18-79496986-79497594	5.01131e-06	0.28529	0.217	0.078	0.872654	ENST00000590861	NFATC1	ENSG00000131196	protein_coding	gap	chr18-79493824-79527527	0
1017	chr14-63788103-63788622	5.03259e-06	0.481728	0.119	0.024	0.876361	ENST00000247225	SGPP1	ENSG00000126821	protein_coding	exon	chr14-63727261-63728039	60063
1018	chr20-6130486-6131516	5.03699e-06	0.407282	0.35	0.178	0.877127	ENST00000217289	FERMT1	ENSG00000101311	protein_coding	exon	chr20-6122774-6123544	6941
1019	chr7-151050974-151051531	5.04188e-06	0.298683	0.203	0.071	0.877978	ENST00000490540	ASIC3	ENSG00000213199	protein_coding	cds	chr7-151051213-151051319	0
1020	chr10-128187459-128187982	5.05431e-06	0.423269	0.203	0.073	0.880142	ENST00000630252	LINC01163	ENSG00000280953	lincRNA	gap	chr10-128181213-128285951	0
1021	chr9-3478541-3479234	5.07025e-06	-0.61934	0	0.132	0.882918	ENST00000617270	RFX3	ENSG00000080298	protein_coding	gap	chr9-3395597-3525746	0
1022	chr4-55893487-55894206	5.09805e-06	0.458542	0.161	0.044	0.88776	ENST00000381295	EXOC1	ENSG00000090989	protein_coding	cds	chr4-55893552-55893780	0
1023	chr8-62013592-62014482	5.10462e-06	-0.273256	0.007	0.147	0.888904	ENST00000518593	RP11-705O24.1	ENSG00000254119	lincRNA	exon	chr8-61944139-61944180	69411
1024	chr4-52015140-52015682	5.11135e-06	1.08461	0.119	0.024	0.890075	ENST00000343457	LRRC66	ENSG00000188993	protein_coding	gap	chr4-52003393-52017117	0
1025	chr4-144171687-144172127	5.15117e-06	0.412836	0.119	0.024	0.897009	ENST00000360771	GYPA	ENSG00000170180	protein_coding	exon	chr4-144140599-144140751	30935
1026	chr1-51905926-51906820	5.23034e-06	0.394559	0.42	0.232	0.910796	ENST00000371655	RAB3B	ENSG00000169213	protein_coding	utr	chr1-51907956-51919926	1135
1027	chr3-147377713-147378501	5.25064e-06	-0.682588	0.007	0.144	0.91433	ENST00000383075	ZIC4	ENSG00000174963	protein_coding	utr	chr3-147386046-147388858	7544
1028	chr6-72085470-72086286	5.33598e-06	-0.411168	0.014	0.159	0.929191	ENST00000522291	RIMS1	ENSG00000079841	protein_coding	gap	chr6-71969064-72096948	0
1029	chr13-36154483-36155372	5.4331e-06	-0.290947	0.07	0.242	0.946104	ENST00000379881	SOHLH2	ENSG00000120669	protein_coding	utr	chr13-36168208-36169033	12835
1030	chr1-11886881-11887456	5.46618e-06	0.435104	0.161	0.046	0.951865	ENST00000376468	NPPB	ENSG00000120937	protein_coding	exon	chr1-11858702-11858931	27949
1031	chr12-75099167-75099707	5.49315e-06	0.516993	0.196	0.068	0.956561	ENST00000550433	KCNC2	ENSG00000166006	protein_coding	gap	chr12-75051318-75207296	0
1032	chr14-69963609-69964618	5.57112e-06	0.280657	0.462	0.291	0.970138	ENST00000553839	SMOC1	ENSG00000198732	protein_coding	gap	chr14-69953533-69975714	0
1033	chr10-31774122-31775075	5.61404e-06	0.446278	0.322	0.164	0.977612	ENST00000396144	ARHGAP12	ENSG00000165322	protein_coding	utr	chr10-31805404-31807657	30328
1034	chr13-35917478-35918247	5.62064e-06	-0.263839	0.028	0.181	0.978762	ENST00000379892	DCLK1	ENSG00000133083	protein_coding	gap	chr13-35871341-35947357	0
1035	chr14-98137213-98139117	5.68199e-06	0.295546	0.378	0.213	0.989445	ENST00000557072	RP11-61O1.2	ENSG00000258511	lincRNA	gap	chr14-98136198-98138992	0
1036	chr9-109883665-109884313	5.81879e-06	-0.324247	0.014	0.159	1	ENST00000497711	PALM2	ENSG00000243444	protein_coding	gap	chr9-109880682-109923734	0
1037	chr16-11007754-11008462	5.87492e-06	-0.337497	0.007	0.144	1	ENST00000494853	CLEC16A	ENSG00000038532	protein_coding	gap	chr16-11003306-11020192	0
1038	chr6-37236737-37237431	5.96437e-06	-0.255903	0.014	0.156	1	ENST00000497775	TMEM217	ENSG00000172738	protein_coding	gap	chr6-37212997-37257567	0
1039	chr2-163077241-163078120	6.05655e-06	-0.25034	0.014	0.156	1	ENST00000328032	KCNH7	ENSG00000184611	protein_coding	exon	chr2-162838443-162838730	238510
1040	chr5-124030101-124030714	6.08915e-06	0.251758	0.252	0.1	1	ENST00000628324	LINC01170	ENSG00000253807	lincRNA	exon	chr5-124059794-124059948	29079
1041	chr13-84865635-84866390	6.11553e-06	0.318549	0.35	0.188	1	ENST00000433074	LINC00375	ENSG00000226370	lincRNA	exon	chr13-85065087-85065218	198696
1042	chr6-131381100-131383133	6.19502e-06	0.292277	0.287	0.132	1	ENST00000431975	AKAP7	ENSG00000118507	protein_coding	utr	chr6-131281727-131283535	97564
1043	chr2-133415260-133415725	6.20093e-06	0.933884	0.119	0.024	1	ENST00000427594	NCKAP5	ENSG00000176771	protein_coding	gap	chr2-133303111-133517457	0
1044	chr12-93763717-93764496	6.203e-06	-0.554278	0.021	0.171	1	ENST00000551065	CRADD	ENSG00000169372	protein_coding	gap	chr12-93679073-93859318	0
1045	chr14-72000808-72001400	6.32605e-06	-0.261761	0	0.13	1	ENST00000556437	RGS6	ENSG00000182732	protein_coding	gap	chr14-71964876-72352094	0
1046	chr15-42504980-42505705	6.32605e-06	-0.26231	0	0.13	1	ENST00000627440	SNAP23	ENSG00000092531	protein_coding	gap	chr15-42495714-42511832	0
1047	chr12-126734185-126734872	6.32605e-06	-0.574576	0	0.13	1	ENST00000546117	LINC00944	ENSG00000256128	lincRNA	gap	chr12-126732408-126736665	0
1048	chr7-102303450-102305301	6.34589e-06	-0.254126	0.119	0.32	1	ENST00000617975	SH2B2	ENSG00000160999	protein_coding	gap	chr7-102285259-102306720	0
1049	chr16-89079695-89080613	6.39253e-06	0.371084	0.259	0.105	1	ENST00000537895	ACSF3	ENSG00000176715	protein_coding	exon	chr16-89088375-89088478	7761
1050	chr7-8381625-8382798	6.45856e-06	0.261251	0.455	0.281	1	ENST00000435967	RP4-594A5.1	ENSG00000272328	lincRNA	exon	chr7-8341017-8341343	40281
1051	chr11-9177438-9177970	6.46537e-06	0.460411	0.112	0.022	1	ENST00000530044	DENND5A	ENSG00000184014	protein_coding	gap	chr11-9170778-9178131	0
1052	chr8-63565457-63566735	6.65045e-06	0.377094	0.462	0.301	1	ENST00000523265	RP11-573J24.1	ENSG00000253583	lincRNA	exon	chr8-63586000-63586084	19264
1053	chr6-51841710-51843729	6.73345e-06	0.251029	0.657	0.489	1	ENST00000371117	PKHD1	ENSG00000170927	protein_coding	gap	chr6-51836470-51847774	0
1054	chr5-2639425-2639803	6.7478e-06	0.712652	0.119	0.024	1	ENST00000626215	LSINCT5	ENSG00000281560	lincRNA	exon	chr5-2712591-2715237	72787
1055	chrX-105564497-105565033	6.86667e-06	-0.346175	0.007	0.142	1	ENST00000372582	IL1RAPL2	ENSG00000189108	protein_coding	gap	chrX-105484388-105717366	0
1056	chr12-93587543-93589174	6.87179e-06	-0.503792	0.021	0.171	1	ENST00000549510	SOCS2	ENSG00000120833	protein_coding	utr	chr12-93583047-93583487	4055
1057	chr10-31756467-31758461	6.93918e-06	0.316054	0.413	0.247	1	ENST00000396144	ARHGAP12	ENSG00000165322	protein_coding	utr	chr10-31805404-31807657	46942
1058	chr13-51733263-51734089	6.94636e-06	-0.286143	0.021	0.169	1	ENST00000298125	WDFY2	ENSG00000139668	protein_coding	gap	chr13-51727791-51739048	0
1059	chr14-59221508-59222051	6.97754e-06	-0.29164	0.007	0.142	1	ENST00000556596	DAAM1	ENSG00000100592	protein_coding	gap	chr14-59188769-59263440	0
1060	chr8-347420-347760	7.05663e-06	1.55482	0.112	0.022	1	ENST00000517765	RP11-63E5.6	ENSG00000249868	lincRNA	exon	chr8-330880-331026	16393
1061	chr14-96198007-96198963	7.09012e-06	-0.26443	0.007	0.142	1	ENST00000542454	BDKRB2	ENSG00000168398	protein_coding	exon	chr14-96204679-96204959	5715
1062	chr12-11556071-11557091	7.11183e-06	-0.264654	0.077	0.249	1	ENST00000545239	LINC01252	ENSG00000247157	lincRNA	gap	chr12-11556085-11556935	0
1063	chr19-4034314-4034958	7.14872e-06	0.387048	0.196	0.068	1	ENST00000262971	PIAS4	ENSG00000105229	protein_coding	gap	chr19-4033581-4037373	0
1064	chr9-107358806-107359477	7.19739e-06	0.384264	0.224	0.086	1	ENST00000358015	RAD23B	ENSG00000119318	protein_coding	utr	chr9-107329657-107332194	26611
1065	chr4-54280922-54282532	7.2568e-06	0.769481	0.413	0.271	1	ENST00000509490	PDGFRA	ENSG00000134853	protein_coding	utr	chr4-54281581-54281978	0
1066	chr5-126453878-126454964	7.27679e-06	0.268997	0.517	0.364	1	ENST00000544396	GRAMD3	ENSG00000155324	protein_coding	gap	chr5-126423690-126465425	0
1067	chr16-57230422-57231226	7.28677e-06	0.383554	0.301	0.147	1	ENST00000537866	RSPRY1	ENSG00000159579	protein_coding	cds	chr16-57231167-57231319	0
1068	chr6-148398141-148399279	7.31125e-06	0.388684	0.371	0.203	1	ENST00000367469	SASH1	ENSG00000111961	protein_coding	gap	chr6-148390263-148440183	0
1069	chr2-56299080-56299772	7.33336e-06	0.252737	0.161	0.046	1	ENST00000607540	RP11-482H16.1	ENSG00000271894	processed_transcript	gap	chr2-56170196-56342878	0
1070	chr4-56183551-56184253	7.34768e-06	0.595357	0.133	0.032	1	ENST00000636006	KIAA1211	ENSG00000109265	protein_coding	gap	chr4-56179431-56272320	0
1071	chr19-3890449-3891282	7.36695e-06	0.43769	0.308	0.154	1	ENST00000600960	ATCAY	ENSG00000167654	protein_coding	gap	chr19-3885845-3902486	0
1072	chr10-128690804-128691768	7.38324e-06	0.42007	0.385	0.225	1	ENST00000446589	RP11-442O18.2	ENSG00000224190	lincRNA	exon	chr10-128912879-128912917	221110
1073	chr5-118882586-118883392	7.50525e-06	-0.280424	0.028	0.181	1	ENST00000515439	DTWD2	ENSG00000169570	protein_coding	gap	chr5-118848219-118944558	0
1074	chr4-56240686-56241199	7.519e-06	1.2878	0.126	0.029	1	ENST00000636006	KIAA1211	ENSG00000109265	protein_coding	gap	chr4-56179431-56272320	0
1075	chr10-119494068-119495543	7.56394e-06	0.31609	0.448	0.296	1	ENST00000392865	RGS10	ENSG00000148908	protein_coding	utr	chr10-119499828-119500112	4284
1076	chr16-19393479-19394095	7.59647e-06	-0.268241	0.056	0.222	1	ENST00000563613	CTA-363E6.2	ENSG00000259925	lincRNA	gap	chr16-19393548-19395982	0
1077	chr1-10132867-10133278	7.62628e-06	0.571702	0.119	0.024	1	ENST00000470736	UBE4B	ENSG00000130939	protein_coding	gap	chr1-10132483-10134987	0
1078	chr3-141129439-141130149	7.65437e-06	-0.494441	0.021	0.164	1	ENST00000508126	SPSB4	ENSG00000175093	protein_coding	gap	chr3-141066799-141132188	0
1079	chr6-11552343-11553097	7.66286e-06	-0.285008	0.056	0.23	1	ENST00000379426	TMEM170B	ENSG00000205269	protein_coding	gap	chr6-11538375-11565665	0
1080	chr5-154103186-154103674	7.6649e-06	0.734721	0.133	0.032	1	ENST00000522440	MFAP3	ENSG00000037749	protein_coding	gap	chr5-154097272-154121717	0
1081	chr9-136412870-136413901	7.66575e-06	-0.337054	0.07	0.249	1	ENST00000399219	PMPCA	ENSG00000165688	protein_coding	cds	chr9-136412810-136412892	0
1082	chr13-40168538-40169633	7.69664e-06	-0.283426	0.035	0.186	1	ENST00000635966	LINC00598	ENSG00000215483	lincRNA	gap	chr13-40161698-40186779	0
1083	chr17-52158124-52159810	7.78853e-06	0.275018	0.168	0.051	1	ENST00000575181	CA10	ENSG00000154975	protein_coding	utr	chr17-52157787-52158372	0
1084	chr11-117641245-117641778	7.79679e-06	0.286866	0.126	0.029	1	ENST00000527706	DSCAML1	ENSG00000177103	protein_coding	gap	chr11-117525010-117780754	0
1085	chr3-126226363-126226883	7.88802e-06	-0.259711	0	0.127	1	ENST00000509952	ALDH1L1	ENSG00000144908	protein_coding	exon	chr3-126197735-126197994	28368
1086	chr15-96372292-96372931	7.88802e-06	-0.287262	0	0.127	1	ENST00000558499	RP11-522B15.3	ENSG00000259275	lincRNA	gap	chr15-96354513-96390283	0
1087	chr6-147077074-147077733	7.88802e-06	-0.292485	0	0.127	1	ENST00000359838	LUADT1	ENSG00000196634	lincRNA	exon	chr6-147158925-147158984	81191
1088	chr11-57292919-57293692	7.88802e-06	-0.310566	0	0.127	1	ENST00000528882	TNKS1BP1	ENSG00000149115	protein_coding	utr	chr11-57299638-57299961	5945
1089	chr5-143046183-143046772	7.88802e-06	-0.31928	0	0.127	1	ENST00000469131	ARHGAP26	ENSG00000145819	protein_coding	gap	chr5-143041891-143054438	0
1090	chr5-112239916-112240412	7.88802e-06	-0.324903	0	0.127	1	ENST00000621003	EPB41L4A	ENSG00000129595	protein_coding	gap	chr5-112239738-112240718	0
1091	chr11-28615519-28616955	7.88802e-06	-0.326546	0	0.127	1	ENST00000505409	RP11-960D24.1	ENSG00000248990	lincRNA	exon	chr11-28679183-28679303	62227
1092	chr9-129272766-129273403	7.88802e-06	-0.73931	0	0.127	1	ENST00000455981	RP11-344B5.2	ENSG00000224307	lincRNA	exon	chr9-129282458-129282692	9054
1093	chr10-78856140-78856932	7.89867e-06	0.275131	0.35	0.178	1	ENST00000427035	RP11-481G8.2	ENSG00000229569	lincRNA	exon	chr10-79000484-79002236	143551
1094	chr14-92057776-92058900	7.98107e-06	0.392562	0.175	0.056	1	ENST00000558190	ATXN3	ENSG00000066427	protein_coding	utr	chr14-92038652-92064319	0
1095	chr2-3285206-3287075	7.98819e-06	0.464768	0.336	0.174	1	ENST00000478754	TSSC1	ENSG00000032389	protein_coding	gap	chr2-3262138-3318856	0
1096	chr10-36187950-36188351	8.07323e-06	0.834437	0.112	0.022	1	ENST00000412439	RP11-810B23.1	ENSG00000227475	lincRNA	exon	chr10-36089279-36089389	98560
1097	chr16-27867201-27868312	8.07902e-06	-0.26036	0.056	0.225	1	ENST00000569166	GSG1L	ENSG00000169181	protein_coding	gap	chr16-27845062-27884485	0
1098	chr8-130109370-130111289	8.1993e-06	0.306896	0.406	0.254	1	ENST00000524124	ASAP1	ENSG00000153317	protein_coding	gap	chr8-130092144-130112093	0
1099	chrX-121129496-121129835	8.26177e-06	0.546075	0.126	0.029	1	ENST00000328078	GLUD2	ENSG00000182890	protein_coding	utr	chrX-121049362-121050080	79415
1100	chr6-112956574-112957310	8.28681e-06	-0.277454	0.056	0.225	1	ENST00000445974	RP11-437J19.1	ENSG00000223811	lincRNA	exon	chr6-113357003-113357298	399692
1101	chr8-86601445-86601974	8.30555e-06	0.300283	0.175	0.054	1	ENST00000320005	CNGB3	ENSG00000170289	protein_coding	gap	chr8-86579253-86604092	0
1102	chr17-77657006-77658299	8.31531e-06	0.290383	0.238	0.1	1	ENST00000593118	RP11-316M20.1	ENSG00000267790	lincRNA	exon	chr17-77722872-77725002	64572
1103	chr2-207008047-207009124	8.40669e-06	-0.302833	0.028	0.176	1	ENST00000272852	CPO	ENSG00000144410	protein_coding	utr	chr2-206969437-206969474	38572
1104	chr20-46078883-46079354	8.41953e-06	0.446647	0.168	0.051	1	ENST00000372291	NCOA5	ENSG00000124160	protein_coding	gap	chr20-46070537-46089816	0
1105	chr4-18880922-18881254	8.48373e-06	0.62311	0.119	0.024	1	ENST00000505347	RP11-3J1.1	ENSG00000248238	lincRNA	exon	chr4-19172335-19172526	291080
1106	chr10-86261907-86263535	8.50092e-06	0.339902	0.322	0.174	1	ENST00000464741	GRID1	ENSG00000182771	protein_coding	gap	chr10-86206649-86363940	0
1107	chr9-133811117-133812234	8.6183e-06	0.50952	0.294	0.134	1	ENST00000406606	VAV2	ENSG00000160293	protein_coding	cds	chr9-133812114-133812216	0
1108	chr18-5941778-5942344	8.64605e-06	0.285455	0.21	0.076	1	ENST00000400105	L3MBTL4	ENSG00000154655	protein_coding	utr	chr18-5954706-5956219	12361
1109	chr7-12764292-12764971	8.68502e-06	0.428911	0.182	0.061	1	ENST00000396663	ARL4A	ENSG00000122644	protein_coding	utr	chr7-12688858-12690934	73357
1110	chr7-37008832-37009928	8.71977e-06	0.293952	0.273	0.12	1	ENST00000472359	ELMO1	ENSG00000155849	protein_coding	gap	chr7-36895018-37013298	0
1111	chr8-26629958-26630823	8.77621e-06	-0.310208	0.035	0.183	1	ENST00000523093	DPYSL2	ENSG00000092964	protein_coding	gap	chr8-26627941-26634779	0
1112	chr7-15011986-15013159	8.89908e-06	-0.27906	0.035	0.191	1	ENST00000437998	DGKB	ENSG00000136267	protein_coding	exon	chr7-14974696-14974777	37208
1113	chr8-9620574-9620805	8.97032e-06	1.13558	0.105	0.02	1	ENST00000520408	TNKS	ENSG00000173273	protein_coding	gap	chr8-9615678-9679950	0
1114	chr1-234102463-234103132	8.98048e-06	0.64887	0.259	0.112	1	ENST00000366618	SLC35F3	ENSG00000183780	protein_coding	gap	chr1-233905759-234231416	0
1115	chr7-47534475-47538100	9.11891e-06	0.254055	0.51	0.359	1	ENST00000458317	TNS3	ENSG00000136205	protein_coding	gap	chr7-47529148-47539498	0
1116	chr13-37172172-37172731	9.13228e-06	0.441304	0.245	0.1	1	ENST00000379800	CSNK1A1L	ENSG00000180138	protein_coding	exon	chr13-37103259-37105664	66507
1117	chr15-33304162-33305555	9.13795e-06	-0.380116	0.147	0.337	1	ENST00000634891	RYR3	ENSG00000198838	protein_coding	exon	chr15-33310945-33311096	5389
1118	chr7-135669999-135670661	9.26246e-06	-0.260598	0.007	0.139	1	ENST00000515197	C7orf73	ENSG00000243317	protein_coding	gap	chr7-135662595-135672752	0
1119	chr17-13922039-13922673	9.33941e-06	0.302802	0.126	0.029	1	ENST00000602743	COX10-AS1	ENSG00000236088	processed_transcript	gap	chr17-13898733-14069271	0
1120	chr2-177528237-177528818	9.35813e-06	-0.344107	0.021	0.166	1	ENST00000637633	AGPS	ENSG00000018510	protein_coding	gap	chr2-177523806-177558751	0
1121	chr2-153487644-153488675	9.40028e-06	-0.333262	0.077	0.247	1	ENST00000325926	RPRM	ENSG00000177519	protein_coding	exon	chr2-153477338-153478808	8835
1122	chr20-64109998-64110576	9.42149e-06	0.684191	0.14	0.037	1	ENST00000369768	NPBWR2	ENSG00000125522	protein_coding	exon	chr20-64105820-64107171	2826
1123	chr7-88477592-88478577	9.48604e-06	0.491632	0.462	0.303	1	ENST00000380079	STEAP4	ENSG00000127954	protein_coding	exon	chr7-88306792-88306891	170700
1124	chr7-67496415-67496921	9.54302e-06	0.556383	0.126	0.029	1	ENST00000430244	LINC01372	ENSG00000235475	lincRNA	exon	chr7-67339797-67340024	156390
1125	chr5-83548526-83549052	9.56216e-06	-0.292086	0.007	0.139	1	ENST00000513016	VCAN	ENSG00000038427	protein_coding	gap	chr5-83548085-83553363	0
1126	chr4-55441040-55441574	9.57577e-06	1.3407	0.105	0.02	1	ENST00000608091	TMEM165	ENSG00000134851	protein_coding	gap	chr4-55424644-55452238	0
1127	chr3-146953393-146954067	9.59233e-06	-0.291616	0.021	0.164	1	ENST00000471638	RP11-232M24.1	ENSG00000242671	lincRNA	exon	chr3-146923602-146925218	28174
1128	chr12-591366-591841	9.65414e-06	0.683342	0.105	0.02	1	ENST00000542920	NINJ2	ENSG00000171840	protein_coding	gap	chr12-566179-643510	0
1129	chr13-77620090-77620733	9.6655e-06	0.27564	0.182	0.061	1	ENST00000535157	SCEL	ENSG00000136155	protein_coding	gap	chr13-77618061-77627946	0
1130	chr15-66169083-66169602	9.68221e-06	0.628051	0.161	0.046	1	ENST00000422354	MEGF11	ENSG00000157890	protein_coding	gap	chr15-66128412-66253604	0
1131	chr3-356690-357410	9.70174e-06	-0.344084	0.035	0.191	1	ENST00000620033	CHL1	ENSG00000134121	protein_coding	gap	chr3-354772-360283	0
1132	chr4-183728440-183729109	9.81272e-06	0.264155	0.105	0.02	1	ENST00000357207	TRAPPC11	ENSG00000168538	protein_coding	utr	chr4-183712623-183713594	14845
1133	chr13-34358905-34359827	9.82966e-06	-0.27087	0	0.125	1	ENST00000605909	RP11-16D22.2	ENSG00000271850	lincRNA	gap	chr13-34348125-34429466	0
1134	chr16-47033639-47034196	9.82966e-06	-0.325258	0	0.125	1	ENST00000564193	RP11-169E6.4	ENSG00000259821	lincRNA	gap	chr16-47029327-47034993	0
1135	chr4-15735491-15735958	9.82966e-06	-0.387412	0	0.125	1	ENST00000514989	BST1	ENSG00000109743	protein_coding	gap	chr4-15722935-15737786	0
1136	chr7-132244848-132245398	9.82966e-06	-0.418168	0	0.125	1	ENST00000359827	PLXNA4	ENSG00000221866	protein_coding	gap	chr7-132241167-132298090	0
1137	chr12-14112746-14113542	9.85915e-06	-0.336095	0.077	0.254	1	ENST00000538329	RP11-134N1.2	ENSG00000256084	lincRNA	exon	chr12-14216590-14216793	103047
1138	chr3-72230728-72231918	9.87771e-06	-0.312266	0.056	0.218	1	ENST00000626474	LINC00877	ENSG00000241163	lincRNA	gap	chr3-72100011-72234147	0
1139	chr1-57854212-57854918	9.88973e-06	0.273554	0.168	0.051	1	ENST00000485760	DAB1	ENSG00000173406	protein_coding	gap	chr1-57649666-57883998	0
1140	chr4-56371834-56372222	9.89294e-06	1.48861	0.105	0.02	1	ENST00000602986	AASDH	ENSG00000157426	protein_coding	gap	chr4-56371644-56378147	0
1141	chr15-87764645-87765364	9.89874e-06	-0.385224	0.014	0.152	1	ENST00000560439	RP11-648K4.2	ENSG00000259560	lincRNA	exon	chr15-87703773-87703852	60792
1142	chr9-77563055-77563908	9.89874e-06	-0.41181	0.014	0.152	1	ENST00000341700	GNA14	ENSG00000156049	protein_coding	gap	chr9-77529254-77647669	0
1143	chr18-58784777-58785898	9.9672e-06	-0.302829	0.021	0.166	1	ENST00000586383	RP11-108P20.2	ENSG00000267501	lincRNA	exon	chr18-58757473-58757842	26934
1144	chr22-29517126-29518063	1.00298e-05	-0.44555	0.056	0.22	1	ENST00000490103	THOC5	ENSG00000100296	protein_coding	cds	chr22-29517263-29517366	0
1145	chr15-87638401-87639117	1.00324e-05	-0.309956	0.014	0.149	1	ENST00000560439	RP11-648K4.2	ENSG00000259560	lincRNA	gap	chr15-87542998-87703772	0
1146	chr7-23523634-23524167	1.0072e-05	0.431059	0.14	0.037	1	ENST00000621813	TRA2A	ENSG00000164548	protein_coding	gap	chr7-23521841-23531180	0
1147	chr11-12031395-12032577	1.01014e-05	-0.270003	0.014	0.152	1	ENST00000531559	RP13-631K18.2	ENSG00000254486	lincRNA	gap	chr11-12030931-12058533	0
1148	chr5-36367485-36368182	1.01527e-05	-0.379452	0.014	0.152	1	ENST00000505865	RANBP3L	ENSG00000164188	protein_coding	exon	chr5-36302076-36302114	65370
1149	chr18-26902169-26902789	1.01527e-05	-0.38593	0.014	0.152	1	ENST00000618847	CHST9	ENSG00000154080	protein_coding	utr	chr18-26906481-26916258	3691
1150	chr15-89385605-89386283	1.01621e-05	-0.254751	0.021	0.166	1	ENST00000561327	MIR9-3HG	ENSG00000255571	lincRNA	gap	chr15-89378166-89387816	0
1151	chr7-73343659-73344345	1.0166e-05	0.764235	0.182	0.061	1	ENST00000445032	FKBP6	ENSG00000077800	protein_coding	gap	chr7-73342900-73358180	0
1152	chr6-154989372-154989955	1.03441e-05	-0.358529	0.014	0.149	1	ENST00000461783	TIAM2	ENSG00000146426	protein_coding	gap	chr6-154944207-155090288	0
1153	chr22-35684273-35684853	1.03705e-05	0.429689	0.168	0.051	1	ENST00000417782	RP1-41P2.7	ENSG00000228587	lincRNA	exon	chr22-35685940-35686014	1086
1154	chr4-24781747-24782746	1.03913e-05	0.361617	0.308	0.159	1	ENST00000598411	SOD3	ENSG00000109610	protein_coding	exon	chr4-24789912-24789968	7165
1155	chr13-67410593-67411113	1.04129e-05	-0.537782	0.014	0.152	1	ENST00000415120	LINC00364	ENSG00000230040	lincRNA	exon	chr13-67379551-67379976	30616
1156	chr16-13838719-13839298	1.04754e-05	0.279715	0.126	0.029	1	ENST00000576944	U95743.1	ENSG00000262267	lincRNA	exon	chr16-13779698-13779760	58958
1157	chr12-14841707-14842270	1.05226e-05	-0.294062	0.021	0.164	1	ENST00000544616	ART4	ENSG00000111339	protein_coding	gap	chr12-14829463-14842969	0
1158	chr4-56619887-56620288	1.05576e-05	1.04676	0.105	0.02	1	ENST00000512175	THEGL	ENSG00000249693	protein_coding	utr	chr4-56603324-56603507	16379
1159	chr12-14252698-14254021	1.06504e-05	-0.253468	0.063	0.232	1	ENST00000538329	RP11-134N1.2	ENSG00000256084	lincRNA	exon	chr12-14220862-14221297	31400
1160	chr1-19073174-19074117	1.07432e-05	0.301958	0.308	0.152	1	ENST00000375254	UBR4	ENSG00000127481	protein_coding	utr	chr1-19074506-19074831	388
1161	chr7-98174249-98174864	1.0774e-05	-0.32545	0.014	0.149	1	ENST00000297293	LMTK2	ENSG00000164715	protein_coding	gap	chr7-98171675-98185050	0
1162	chr2-109497624-109498438	1.07793e-05	0.358351	0.126	0.029	1	ENST00000309415	SH3RF3	ENSG00000172985	protein_coding	gap	chr2-109490937-109501502	0
1163	chr1-228743315-228743858	1.08827e-05	0.308442	0.168	0.054	1	ENST00000366691	RHOU	ENSG00000116574	protein_coding	cds	chr1-228743285-228743740	0
1164	chr7-118029569-118030447	1.09466e-05	0.259729	0.168	0.054	1	ENST00000427030	AC003084.2	ENSG00000234826	lincRNA	exon	chr7-118004017-118004045	25523
1165	chr2-40160570-40161614	1.10762e-05	0.358347	0.371	0.203	1	ENST00000408028	SLC8A1	ENSG00000183023	protein_coding	cds	chr2-40160765-40160864	0
1166	chr22-22370915-22371671	1.11065e-05	-0.282487	0.007	0.137	1	ENST00000426066	BMS1P20	ENSG00000236850	processed_transcript	exon	chr22-22322663-22322847	48067
1167	chr4-53186091-53186630	1.11798e-05	0.808218	0.182	0.061	1	ENST00000401642	SCFD2	ENSG00000184178	protein_coding	gap	chr4-53145583-53273825	0
1168	chr13-35936444-35937131	1.1278e-05	-0.33199	0.014	0.149	1	ENST00000379892	DCLK1	ENSG00000133083	protein_coding	gap	chr13-35871341-35947357	0
1169	chr13-44383749-44384536	1.13554e-05	-0.266187	0.021	0.166	1	ENST00000616650	SERP2	ENSG00000151778	protein_coding	gap	chr13-44379714-44390356	0
1170	chr3-147423085-147423466	1.13564e-05	0.806037	0.105	0.02	1	ENST00000474034	ZIC1	ENSG00000152977	protein_coding	gap	chr3-147421560-147507940	0
1171	chr9-14030238-14031610	1.1434e-05	-0.272836	0.168	0.359	1	ENST00000442260	RP11-284P20.3	ENSG00000235533	lincRNA	exon	chr9-14029953-14030115	122
1172	chr3-72238193-72238977	1.15752e-05	-0.334689	0.056	0.22	1	ENST00000626474	LINC00877	ENSG00000241163	lincRNA	gap	chr3-72234245-72275107	0
1173	chr3-102085524-102086274	1.15823e-05	-0.283146	0.049	0.208	1	ENST00000491959	ZPLD1	ENSG00000170044	protein_coding	exon	chr3-102099244-102099281	12969
1174	chr5-171711448-171712086	1.16319e-05	-0.370094	0.021	0.166	1	ENST00000524175	CTB-78H18.1	ENSG00000253110	lincRNA	exon	chr5-171773652-171773958	61565
1175	chr8-101396591-101397313	1.16435e-05	-0.442433	0.021	0.159	1	ENST00000518612	KB-1930G5.3	ENSG00000253644	lincRNA	exon	chr8-101393086-101393186	3404
1176	chr13-68176415-68176944	1.16549e-05	-0.300114	0.021	0.161	1	ENST00000629293	LINC00550	ENSG00000281778	lincRNA	exon	chr13-68861284-68864416	684339
1177	chr22-25478243-25479075	1.17182e-05	0.295919	0.21	0.078	1	ENST00000609964	CTA-390C10.9	ENSG00000272798	lincRNA	exon	chr22-25436312-25436915	41327
1178	chr5-86371063-86371406	1.17296e-05	0.826249	0.105	0.02	1	ENST00000511940	CTC-261N6.1	ENSG00000248363	lincRNA	exon	chr5-86368551-86368854	2208
1179	chr6-115551416-115552008	1.17296e-05	0.250754	0.105	0.02	1	ENST00000446525	RP11-282C5.1	ENSG00000228777	lincRNA	exon	chr6-115633542-115633772	81533
1180	chr11-64055017-64059172	1.17308e-05	0.290846	0.559	0.416	1	ENST00000545464	MACROD1	ENSG00000133315	protein_coding	gap	chr11-64000344-64151238	0
1181	chr19-426930-427481	1.17548e-05	0.488085	0.182	0.061	1	ENST00000590170	SHC2	ENSG00000129946	protein_coding	gap	chr19-422380-430683	0
1182	chr10-126242530-126243395	1.17984e-05	0.338341	0.315	0.152	1	ENST00000448723	ADAM12	ENSG00000148848	protein_coding	gap	chr10-126155306-126278914	0
1183	chr13-89514503-89515351	1.18607e-05	-0.344153	0.098	0.279	1	ENST00000425048	LINC01040	ENSG00000226037	lincRNA	exon	chr13-89500374-89500509	13993
1184	chr19-30371075-30372486	1.19413e-05	0.351907	0.259	0.112	1	ENST00000355537	ZNF536	ENSG00000198597	protein_coding	utr	chr19-30372412-30372556	0
1185	chr13-94384282-94384932	1.19528e-05	0.519183	0.175	0.056	1	ENST00000617456	GPC6	ENSG00000183098	protein_coding	gap	chr13-94382551-94398465	0
1186	chr7-96547380-96547821	1.20172e-05	0.401045	0.105	0.02	1	ENST00000619259	SHFM1	ENSG00000127922	protein_coding	gap	chr7-96506699-96694797	0
1187	chr10-97081570-97082050	1.20214e-05	0.399072	0.175	0.056	1	ENST00000497714	SLIT1	ENSG00000187122	protein_coding	gap	chr10-97066087-97101350	0
1188	chr17-64230419-64231285	1.2026e-05	-0.250966	0.042	0.196	1	ENST00000615733	TEX2	ENSG00000136478	protein_coding	utr	chr17-64230609-64230756	0
1189	chr4-42151828-42152677	1.20903e-05	0.273062	0.175	0.056	1	ENST00000611697	BEND4	ENSG00000188848	protein_coding	cds	chr4-42152049-42152131	0
1190	chr12-121518018-121519096	1.21835e-05	-0.278647	0.063	0.225	1	ENST00000611216	KDM2B	ENSG00000089094	protein_coding	gap	chr12-121513403-121520984	0
1191	chr1-118591129-118591756	1.22419e-05	-0.279587	0	0.122	1	ENST00000207157	TBX15	ENSG00000092607	protein_coding	utr	chr1-118883046-118884731	291289
1192	chr4-16140744-16141372	1.22419e-05	-0.288701	0	0.122	1	ENST00000405303	TAPT1	ENSG00000169762	protein_coding	utr	chr4-16160505-16163307	19132
1193	chr3-172652909-172653503	1.22419e-05	-0.290579	0	0.122	1	ENST00000543711	NCEH1	ENSG00000144959	protein_coding	gap	chr3-172645693-172710846	0
1194	chr6-42777524-42778506	1.22419e-05	-0.341828	0	0.122	1	ENST00000614467	GLTSCR1L	ENSG00000112624	protein_coding	gap	chr6-42747024-42781838	0
1195	chr12-62379029-62379535	1.22419e-05	-0.722896	0	0.122	1	ENST00000549268	USP15	ENSG00000135655	protein_coding	gap	chr12-62374536-62381489	0
1196	chrY-8637995-8638449	1.22419e-05	-0.753901	0	0.122	1	ENST00000413486	LINC00279	ENSG00000232348	lincRNA	gap	chrY-8638407-8644131	0
1197	chr13-113078468-113079638	1.22502e-05	0.307293	0.378	0.21	1	ENST00000535094	MCF2L	ENSG00000126217	protein_coding	cds	chr13-113078666-113078739	0
1198	chr6-117423481-117424253	1.24483e-05	-0.25782	0.105	0.289	1	ENST00000467125	RP1-179P9.3	ENSG00000282218	protein_coding	gap	chr6-117321395-117566853	0
1199	chr12-52573506-52573825	1.25115e-05	0.379334	0.105	0.02	1	ENST00000549343	KRT74	ENSG00000170484	protein_coding	cds	chr12-52573307-52573777	0
1200	chr7-39816102-39816585	1.26201e-05	0.90903	0.14	0.037	1	ENST00000340510	LINC00265	ENSG00000188185	lincRNA	exon	chr7-39791744-39793092	23009
1201	chr6-139577396-139578440	1.26704e-05	-0.276007	0.014	0.149	1	ENST00000454788	LINC01625	ENSG00000238099	lincRNA	exon	chr6-139474566-139474596	102799
1202	chr11-75420847-75421838	1.27507e-05	0.293741	0.294	0.144	1	ENST00000527446	RPS3	ENSG00000149273	protein_coding	utr	chr11-75421727-75422280	0
1203	chr14-103310794-103312023	1.27606e-05	-0.460072	0.042	0.193	1	ENST00000560877	EIF5	ENSG00000100664	protein_coding	exon	chr14-103333544-103333663	21520
1204	chr20-1291227-1291933	1.28123e-05	-0.48509	0.007	0.137	1	ENST00000402452	RAD21L1	ENSG00000244588	protein_coding	gap	chr20-1266761-1296324	0
1205	chr18-32906437-32907029	1.28247e-05	-0.470525	0.007	0.134	1	ENST00000581852	CCDC178	ENSG00000166960	protein_coding	utr	chr18-32937402-32938010	30372
1206	chr12-53795868-53796390	1.28941e-05	-0.358297	0.021	0.164	1	ENST00000566418	RP11-686F15.2	ENSG00000260030	lincRNA	exon	chr12-53761828-53762104	33763
1207	chr4-95409748-95411069	1.29365e-05	0.472213	0.266	0.125	1	ENST00000513796	UNC5C	ENSG00000182168	protein_coding	gap	chr4-95335632-95548733	0
1208	chr7-8565848-8566463	1.29469e-05	-0.297057	0.028	0.176	1	ENST00000438764	NXPH1	ENSG00000122584	protein_coding	gap	chr7-8435768-8751007	0
1209	chr16-75069879-75070514	1.30894e-05	0.392974	0.259	0.115	1	ENST00000568511	ZNRF1	ENSG00000186187	protein_coding	gap	chr16-75002371-75084428	0
1210	chr4-10611541-10612162	1.31246e-05	-0.272819	0.063	0.225	1	ENST00000507719	CLNK	ENSG00000109684	protein_coding	gap	chr4-10598050-10635776	0
1211	chr1-220391121-220392063	1.31697e-05	0.386883	0.252	0.108	1	ENST00000563417	RP11-410C4.5	ENSG00000260505	lincRNA	exon	chr1-220401122-220404033	9058
1212	chr3-11010627-11011322	1.31755e-05	0.424776	0.119	0.027	1	ENST00000462473	SLC6A1	ENSG00000157103	protein_coding	gap	chr3-10992930-11015671	0
1213	chr2-10211756-10212467	1.3192e-05	-0.272615	0.014	0.149	1	ENST00000381786	C2orf48	ENSG00000163009	lincRNA	exon	chr2-10210311-10211725	30
1214	chr1-18064122-18064794	1.3224e-05	0.618641	0.196	0.071	1	ENST00000569711	RP11-174G17.2	ENSG00000261781	lincRNA	exon	chr1-18065657-18065847	862
1215	chr3-177706118-177707026	1.33693e-05	0.273974	0.35	0.196	1	ENST00000446548	LINC00578	ENSG00000228221	lincRNA	gap	chr3-177677007-177751910	0
1216	chr17-17873491-17874017	1.34345e-05	0.284071	0.196	0.071	1	ENST00000581396	TOM1L2	ENSG00000175662	protein_coding	gap	chr17-17869474-17879626	0
1217	chr17-66681798-66683078	1.35408e-05	0.36675	0.378	0.205	1	ENST00000578063	PRKCA	ENSG00000154229	protein_coding	gap	chr17-66645512-66687110	0
1218	chr10-20275875-20276961	1.35741e-05	0.468955	0.266	0.122	1	ENST00000377252	PLXDC2	ENSG00000120594	protein_coding	gap	chr10-20245506-20279702	0
1219	chr16-28532100-28532800	1.37449e-05	-0.318539	0.021	0.161	1	ENST00000324873	NUPR1	ENSG00000176046	protein_coding	utr	chr16-28532708-28537669	0
1220	chr4-7697319-7697837	1.38144e-05	0.4912	0.154	0.044	1	ENST00000507866	SORCS2	ENSG00000184985	protein_coding	gap	chr4-7697275-7703279	0
1221	chr4-52977606-52978334	1.39359e-05	1.05163	0.133	0.034	1	ENST00000401642	SCFD2	ENSG00000184178	protein_coding	gap	chr4-52920871-53145332	0
1222	chr13-26604492-26605530	1.39603e-05	-0.257751	0.07	0.24	1	ENST00000361042	WASF3	ENSG00000132970	protein_coding	gap	chr13-26557820-26612960	0
1223	chr8-77130495-77131278	1.39679e-05	0.262159	0.378	0.215	1	ENST00000519956	PEX2	ENSG00000164751	protein_coding	exon	chr8-77000883-77001044	129450
1224	chr13-67815018-67815559	1.4013e-05	-0.389586	0.021	0.161	1	ENST00000415120	LINC00364	ENSG00000230040	lincRNA	exon	chr13-67379551-67379976	435041
1225	chr7-8184118-8184599	1.40593e-05	0.571219	0.168	0.054	1	ENST00000490041	ICA1	ENSG00000003147	protein_coding	gap	chr7-8158653-8218304	0
1226	chr12-55037275-55037920	1.41145e-05	0.26041	0.182	0.061	1	ENST00000242994	NEUROD4	ENSG00000123307	protein_coding	utr	chr12-55027436-55030014	7260
1227	chr10-33790489-33791873	1.41398e-05	0.472042	0.399	0.225	1	ENST00000562956	LINC00838	ENSG00000261683	lincRNA	exon	chr10-33772183-33772658	17830
1228	chr5-29123850-29124815	1.42521e-05	0.57986	0.287	0.137	1	ENST00000602470	CTD-2118P12.1	ENSG00000259786	lincRNA	exon	chr5-29143503-29143729	18687
1229	chr7-70533423-70534355	1.43253e-05	0.374659	0.294	0.142	1	ENST00000406775	AUTS2	ENSG00000158321	protein_coding	gap	chr7-70435782-70698568	0
1230	chr17-75661463-75661984	1.45207e-05	0.262189	0.161	0.049	1	ENST00000584999	RECQL5	ENSG00000108469	protein_coding	cds	chr17-75661606-75661708	0
1231	chr16-852448-853694	1.46799e-05	0.288626	0.343	0.186	1	ENST00000545827	LMF1	ENSG00000103227	protein_coding	utr	chr16-853638-854706	0
1232	chr4-187071796-187072654	1.48221e-05	0.285496	0.259	0.115	1	ENST00000507776	RP11-696F12.1	ENSG00000250971	lincRNA	exon	chr4-187060675-187060930	10865
1233	chr9-124141050-124141730	1.48491e-05	-0.327007	0.063	0.225	1	ENST00000488674	LHX2	ENSG00000106689	protein_coding	utr	chr9-124032420-124033301	107748
1234	chr16-27687517-27688139	1.52371e-05	-0.293	0	0.12	1	ENST00000567894	KIAA0556	ENSG00000047578	protein_coding	gap	chr16-27681531-27698327	0
1235	chr1-99600664-99601165	1.52371e-05	-0.343459	0	0.12	1	ENST00000635551	RP11-413P11.1	ENSG00000224445	lincRNA	gap	chr1-99600426-99600946	0
1236	chr1-59641655-59642410	1.54876e-05	-0.261685	0.091	0.271	1	ENST00000635297	FGGY	ENSG00000172456	protein_coding	gap	chr1-59626050-59660218	0
1237	chr10-72324823-72326027	1.57624e-05	0.285658	0.441	0.286	1	ENST00000394903	DNAJB12	ENSG00000148719	protein_coding	utr	chr10-72332830-72334617	6802
1238	chr7-7772137-7773160	1.58539e-05	0.310736	0.517	0.337	1	ENST00000636849	UMAD1	ENSG00000219545	protein_coding	gap	chr7-7673454-7801669	0
1239	chr7-33196208-33196652	1.5895e-05	0.945106	0.14	0.039	1	ENST00000442858	BBS9	ENSG00000122507	protein_coding	gap	chr7-33177592-33257235	0
1240	chr12-25962968-25963565	1.59307e-05	-0.340982	0.007	0.134	1	ENST00000615708	RASSF8	ENSG00000123094	protein_coding	gap	chr12-25959149-26055278	0
1241	chr4-151251546-151252665	1.59474e-05	-0.278765	0.084	0.254	1	ENST00000604440	SH3D19	ENSG00000109686	protein_coding	gap	chr4-151226087-151266085	0
1242	chr10-84264520-84265864	1.59954e-05	0.302683	0.371	0.213	1	ENST00000359452	RGR	ENSG00000148604	protein_coding	utr	chr10-84258640-84259960	4559
1243	chr1-18279552-18280146	1.60192e-05	0.365459	0.154	0.046	1	ENST00000412684	IGSF21	ENSG00000117154	protein_coding	gap	chr1-18278885-18291865	0
1244	chr15-69323966-69324776	1.60648e-05	-0.264875	0.049	0.203	1	ENST00000561153	PAQR5	ENSG00000137819	protein_coding	gap	chr15-69314795-69337340	0
1245	chr8-63651827-63652459	1.60999e-05	0.3501	0.217	0.086	1	ENST00000522857	RP11-579E24.2	ENSG00000253762	lincRNA	exon	chr8-63704756-63704918	52296
1246	chr21-37615915-37616622	1.61751e-05	-0.363953	0.042	0.188	1	ENST00000609713	KCNJ6	ENSG00000157542	protein_coding	utr	chr21-37607376-37625158	0
1247	chr12-113899585-113900898	1.61776e-05	0.283123	0.308	0.147	1	ENST00000545145	RBM19	ENSG00000122965	protein_coding	gap	chr12-113858897-113914968	0
1248	chr1-89364270-89365381	1.62038e-05	-0.569518	0.014	0.147	1	ENST00000370456	GBP6	ENSG00000183347	protein_coding	gap	chr1-89364128-89368528	0
1249	chr10-116699096-116700059	1.64178e-05	0.610411	0.203	0.076	1	ENST00000635765	HSPA12A	ENSG00000165868	protein_coding	gap	chr10-116698740-116700942	0
1250	chr13-80149659-80150168	1.6459e-05	-0.336351	0.007	0.132	1	ENST00000627044	LINC01080	ENSG00000281721	lincRNA	exon	chr13-80026219-80028283	121375
1251	chrX-121114591-121115662	1.65617e-05	0.314814	0.35	0.191	1	ENST00000328078	GLUD2	ENSG00000182890	protein_coding	utr	chrX-121049362-121050080	64510
1252	chr9-80926382-80927182	1.6582e-05	-0.315768	0.021	0.161	1	ENST00000397864	RP11-289F5.1	ENSG00000226798	lincRNA	exon	chr9-80871173-80871295	55086
1253	chr11-67731932-67732588	1.66173e-05	0.365009	0.245	0.108	1	ENST00000530069	ALDH3B2	ENSG00000132746	protein_coding	exon	chr11-67681176-67681200	50731
1254	chr4-51906008-51906967	1.66919e-05	0.295496	0.112	0.024	1	ENST00000512199	DCUN1D4	ENSG00000109184	protein_coding	gap	chr4-51905321-51911069	0
1255	chr12-104045262-104045894	1.66995e-05	-0.273019	0.014	0.147	1	ENST00000550816	GLT8D2	ENSG00000120820	protein_coding	gap	chr12-104019677-104049894	0
1256	chr20-47802222-47803060	1.67583e-05	-0.300431	0.042	0.188	1	ENST00000484875	SULF2	ENSG00000196562	protein_coding	exon	chr20-47786048-47786616	15605
1257	chr18-48946169-48946990	1.68864e-05	-0.402045	0.056	0.21	1	ENST00000591805	SMAD7	ENSG00000101665	protein_coding	gap	chr18-48942556-48948383	0
1258	chr2-128523323-128523895	1.69901e-05	-0.309064	0.007	0.132	1	ENST00000412312	AC012451.1	ENSG00000237532	lincRNA	exon	chr2-128580491-128580649	56595
1259	chr8-8865750-8866339	1.69901e-05	-0.368613	0.007	0.132	1	ENST00000276282	MFHAS1	ENSG00000147324	protein_coding	gap	chr8-8797492-8890060	0
1260	chr9-79975061-79977286	1.70037e-05	0.25706	0.51	0.357	1	ENST00000622930	RP11-327L9.1	ENSG00000280366	lincRNA	gap	chr9-79975832-79989956	0
1261	chr10-77835914-77836773	1.70601e-05	0.250706	0.14	0.037	1	ENST00000372391	DLG5	ENSG00000151208	protein_coding	cds	chr10-77835738-77835922	0
1262	chr1-179988141-179988806	1.70802e-05	-0.342782	0.007	0.132	1	ENST00000491495	CEP350	ENSG00000135837	protein_coding	gap	chr1-179987287-179992061	0
1263	chr7-120741968-120743362	1.7308e-05	0.263791	0.448	0.276	1	ENST00000425288	KCND2	ENSG00000184408	protein_coding	cds	chr7-120742510-120742602	0
1264	chr16-63596674-63597331	1.73234e-05	0.378142	0.217	0.086	1	ENST00000568932	RP11-368L12.1	ENSG00000260658	lincRNA	gap	chr16-63531305-63617692	0
1265	chr1-160665459-160666513	1.74529e-05	-0.291074	0.014	0.144	1	ENST00000368046	CD48	ENSG00000117091	protein_coding	utr	chr1-160678746-160679051	12232
1266	chr18-49723318-49724187	1.75545e-05	-0.331898	0.028	0.171	1	ENST00000591105	RP11-813F20.2	ENSG00000267674	lincRNA	exon	chr18-49739823-49740124	15635
1267	chr3-193344155-193345093	1.76124e-05	0.29623	0.308	0.159	1	ENST00000342358	ATP13A5	ENSG00000187527	protein_coding	cds	chr3-193345003-193345075	0
1268	chr7-18475403-18475917	1.76359e-05	0.464315	0.126	0.032	1	ENST00000474742	HDAC9	ENSG00000048052	protein_coding	gap	chr7-18290516-18496261	0
1269	chr3-107966253-107966830	1.76817e-05	-0.267912	0.021	0.156	1	ENST00000494231	LINC00636	ENSG00000240423	lincRNA	exon	chr3-107927873-107928907	37345
1270	chr11-119961337-119961738	1.77301e-05	0.524796	0.14	0.039	1	ENST00000534055	RP11-831A10.2	ENSG00000254863	lincRNA	exon	chr11-119987954-119988227	26215
1271	chr15-84579106-84579644	1.78139e-05	0.429177	0.189	0.066	1	ENST00000540936	ZSCAN2	ENSG00000176371	protein_coding	exon	chr15-84600986-84601135	21341
1272	chrX-42627021-42628131	1.78338e-05	0.359699	0.322	0.156	1	ENST00000440002	RP1-154K9.2	ENSG00000231772	lincRNA	gap	chrX-42582689-42699144	0
1273	chr2-29042357-29042979	1.80688e-05	0.492224	0.182	0.061	1	ENST00000475900	FAM179A	ENSG00000189350	protein_coding	gap	chr2-29036758-29045323	0
1274	chr7-131411638-131412905	1.81793e-05	0.423688	0.294	0.149	1	ENST00000494785	MKLN1	ENSG00000128585	protein_coding	gap	chr7-131411384-131414644	0
1275	chr7-28397082-28397560	1.82524e-05	0.713251	0.126	0.032	1	ENST00000396299	CREB5	ENSG00000146592	protein_coding	gap	chr7-28299442-28494905	0
1276	chr6-111530451-111531549	1.8515e-05	0.381846	0.322	0.164	1	ENST00000368761	TRAF3IP2	ENSG00000056972	protein_coding	utr	chr6-111556454-111559404	24904
1277	chr1-221939663-221940022	1.85339e-05	0.54962	0.112	0.024	1	ENST00000412445	RP11-815M8.1	ENSG00000238042	lincRNA	gap	chr1-221918713-221978359	0
1278	chr8-58071186-58071628	1.87604e-05	0.688203	0.126	0.032	1	ENST00000523486	FAM110B	ENSG00000169122	protein_coding	gap	chr8-58070363-58075534	0
1279	chr11-8759466-8760141	1.88347e-05	-0.273559	0.028	0.169	1	ENST00000626808	ST5	ENSG00000166444	protein_coding	gap	chr11-8750726-8766636	0
1280	chr8-84764550-84765280	1.88811e-05	-0.497744	0.007	0.132	1	ENST00000523850	RALYL	ENSG00000184672	protein_coding	gap	chr8-84706061-84774578	0
1281	chr13-108725401-108725978	1.89541e-05	-0.278494	0	0.117	1	ENST00000457511	MYO16	ENSG00000041515	protein_coding	gap	chr13-108712732-108727439	0
1282	chr2-168482226-168482742	1.89541e-05	-0.340446	0	0.117	1	ENST00000392687	CERS6	ENSG00000172292	protein_coding	gap	chr2-168456619-168547595	0
1283	chr3-120625042-120625657	1.89541e-05	-0.417344	0	0.117	1	ENST00000283871	HGD	ENSG00000113924	protein_coding	utr	chr3-120628173-120628379	2515
1284	chr14-72254482-72255071	1.89541e-05	-0.500302	0	0.117	1	ENST00000556437	RGS6	ENSG00000182732	protein_coding	gap	chr14-71964876-72352094	0
1285	chr11-45920049-45920580	1.89541e-05	-0.74119	0	0.117	1	ENST00000529052	LARGE2	ENSG00000165905	protein_coding	exon	chr11-45921621-45921693	1040
1286	chr7-78164234-78164852	1.90125e-05	-0.313936	0.014	0.144	1	ENST00000637486	MAGI2	ENSG00000187391	protein_coding	gap	chr7-78160274-78167915	0
1287	chr3-28056706-28057254	1.90809e-05	0.770985	0.189	0.068	1	ENST00000356047	AC092415.1	ENSG00000235493	lincRNA	exon	chr3-28028509-28028604	28101
1288	chr2-192215135-192215773	1.92004e-05	0.442383	0.154	0.046	1	ENST00000272771	TMEFF2	ENSG00000144339	protein_coding	exon	chr2-192194353-192195709	19425
1289	chr8-75009040-75009642	1.93668e-05	-0.31131	0.028	0.166	1	ENST00000523524	CRISPLD1	ENSG00000121005	protein_coding	gap	chr8-75000410-75012432	0
1290	chr2-50537886-50538697	1.94752e-05	-0.273767	0.049	0.198	1	ENST00000638037	NRXN1	ENSG00000179915	protein_coding	cds	chr2-50538615-50538636	0
1291	chr6-23027021-23027807	1.9494e-05	0.276433	0.441	0.267	1	ENST00000420572	RP1-209A6.1	ENSG00000233358	lincRNA	gap	chr6-23016821-23031679	0
1292	chr12-24246724-24247638	1.94942e-05	0.283255	0.336	0.171	1	ENST00000540811	RP11-444D3.1	ENSG00000255864	lincRNA	gap	chr12-24213418-24277215	0
1293	chr10-47379807-47380479	1.95477e-05	0.402765	0.126	0.032	1	ENST00000591025	ZNF488	ENSG00000265763	protein_coding	gap	chr10-47368938-47384219	0
1294	chr8-8664517-8666186	1.95918e-05	-0.258284	0.182	0.389	1	ENST00000519106	CLDN23	ENSG00000253958	protein_coding	exon	chr8-8701938-8704106	35751
1295	chr2-152745514-152745812	1.96718e-05	0.873028	0.112	0.024	1	ENST00000495469	ARL6IP6	ENSG00000177917	protein_coding	gap	chr2-152735127-152759746	0
1296	chr8-141988481-141989129	2.01149e-05	0.285733	0.238	0.1	1	ENST00000562989	RP11-953B20.1	ENSG00000261710	lincRNA	exon	chr8-142089827-142091619	100697
1297	chr2-129117266-129117918	2.02937e-05	-0.362156	0.014	0.144	1	ENST00000413403	AC068483.1	ENSG00000238277	lincRNA	exon	chr2-129071650-129071725	45540
1298	chr2-53201942-53202556	2.03423e-05	-0.297593	0.035	0.178	1	ENST00000421575	AC010967.2	ENSG00000228033	lincRNA	exon	chr2-52909964-52910020	291921
1299	chr4-79281577-79282396	2.0448e-05	-0.279014	0.007	0.13	1	ENST00000513733	NAA11	ENSG00000156269	protein_coding	gap	chr4-79226271-79325175	0
1300	chr9-522549-523144	2.0448e-05	-0.480134	0.007	0.13	1	ENST00000619269	KANK1	ENSG00000107104	protein_coding	gap	chr9-504755-549106	0
1301	chr5-103375315-103376057	2.04812e-05	-0.397313	0.049	0.203	1	ENST00000507948	CTD-2154H6.1	ENSG00000250567	lincRNA	exon	chr5-103408941-103409387	32883
1302	chr1-117118071-117118656	2.06445e-05	0.74439	0.189	0.068	1	ENST00000485032	TRIM45	ENSG00000134253	protein_coding	cds	chr1-117118034-117118767	0
1303	chr4-87517459-87518207	2.07299e-05	-0.332978	0.021	0.156	1	ENST00000543631	SPARCL1	ENSG00000152583	protein_coding	gap	chr4-87499586-87528125	0
1304	chr2-174787474-174788728	2.07748e-05	-0.321872	0.007	0.13	1	ENST00000636168	CHRNA1	ENSG00000138435	protein_coding	utr	chr2-174787874-174787935	0
1305	chr13-51590769-51591466	2.08297e-05	-0.303809	0.021	0.156	1	ENST00000612477	WDFY2	ENSG00000139668	protein_coding	utr	chr13-51586077-51592586	0
1306	chr4-56078688-56079441	2.1022e-05	0.451401	0.266	0.12	1	ENST00000636006	KIAA1211	ENSG00000109265	protein_coding	gap	chr4-56050013-56179283	0
1307	chr16-11315482-11316886	2.10468e-05	-0.265743	0.063	0.227	1	ENST00000572173	RMI2	ENSG00000175643	protein_coding	cds	chr16-11316779-11316884	0
1308	chr19-40762734-40764045	2.11807e-05	-0.415814	0.035	0.181	1	ENST00000601545	SNRPA	ENSG00000077312	protein_coding	cds	chr19-40763587-40763675	0
1309	chr9-109390969-109391637	2.12284e-05	0.510129	0.203	0.078	1	ENST00000446349	PTPN3	ENSG00000070159	protein_coding	cds	chr9-109391471-109391561	0
1310	chr2-162710235-162710868	2.12333e-05	-0.341703	0.021	0.156	1	ENST00000332142	KCNH7	ENSG00000184611	protein_coding	gap	chr2-162537081-162836536	0
1311	chr8-108596711-108597507	2.18527e-05	-0.266353	0.021	0.156	1	ENST00000521504	RP11-790J24.1	ENSG00000253949	lincRNA	gap	chr8-108586739-108626555	0
1312	chr5-178068137-178068710	2.20223e-05	0.346784	0.196	0.071	1	ENST00000515878	FAM153C	ENSG00000204677	protein_coding	exon	chr5-178055369-178055559	12577
1313	chr18-26697141-26697792	2.22492e-05	-0.250066	0.007	0.13	1	ENST00000579458	PCAT18	ENSG00000265369	lincRNA	gap	chr18-26689972-26703391	0
1314	chr15-31458748-31459597	2.23716e-05	-0.331063	0.028	0.166	1	ENST00000307050	OTUD7A	ENSG00000169918	protein_coding	utr	chr15-31475398-31483293	15800
1315	chr22-26416774-26417401	2.2382e-05	-0.313396	0.021	0.156	1	ENST00000215906	ASPHD2	ENSG00000128203	protein_coding	exon	chr22-26429273-26429486	11871
1316	chr19-2337292-2337861	2.2446e-05	0.578893	0.105	0.022	1	ENST00000621615	LLfos-48D6.2	ENSG00000273734	protein_coding	cds	chr19-2337443-2337569	0
1317	chr6-43869219-43869937	2.25881e-05	-0.31057	0.063	0.22	1	ENST00000451910	RP11-344J7.2	ENSG00000223469	lincRNA	exon	chr6-43852070-43852333	16885
1318	chr9-76023505-76024389	2.28302e-05	-0.321502	0.021	0.154	1	ENST00000545128	PCSK5	ENSG00000099139	protein_coding	cds	chr9-76023738-76023881	0
1319	chr1-67919367-67919960	2.30838e-05	-0.54628	0.007	0.13	1	ENST00000370982	GNG12	ENSG00000172380	protein_coding	exon	chr1-67833344-67833467	85899
1320	chr8-142631397-142632454	2.34194e-05	-0.345637	0.063	0.222	1	ENST00000356613	ARC	ENSG00000198576	protein_coding	exon	chr8-142612484-142614472	16924
1321	chr7-67820991-67821820	2.35031e-05	0.290476	0.105	0.022	1	ENST00000420758	RP4-736H5.3	ENSG00000233423	lincRNA	exon	chr7-67696923-67697029	123961
1322	chr15-77877631-77878395	2.35374e-05	0.395124	0.308	0.156	1	ENST00000565869	RP11-114H24.7	ENSG00000261244	lincRNA	exon	chr15-77916522-77916632	38126
1323	chr1-67355695-67356447	2.35643e-05	-0.252507	0	0.115	1	ENST00000544434	IL12RB2	ENSG00000081985	protein_coding	gap	chr1-67351090-67367824	0
1324	chr6-80622558-80623228	2.35643e-05	-0.254248	0	0.115	1	ENST00000569267	RP11-250B2.5	ENSG00000260645	lincRNA	exon	chr6-80466958-80469080	153477
1325	chr2-212667678-212668214	2.35643e-05	-0.256244	0	0.115	1	ENST00000434559	AC093381.2	ENSG00000234308	lincRNA	exon	chr2-212795331-212795389	127116
1326	chr2-144320417-144321025	2.35643e-05	-0.260612	0	0.115	1	ENST00000542155	GTDC1	ENSG00000121964	protein_coding	gap	chr2-144235738-144332438	0
1327	chr3-37955943-37956835	2.35643e-05	-0.277336	0	0.115	1	ENST00000486978	CTDSPL	ENSG00000144677	protein_coding	gap	chr3-37947212-37957110	0
1328	chr6-81556555-81556996	2.35643e-05	-0.312417	0	0.115	1	ENST00000412306	FAM46A	ENSG00000112773	protein_coding	gap	chr6-81495114-81751589	0
1329	chr16-3980320-3980974	2.35643e-05	-0.598717	0	0.115	1	ENST00000576936	ADCY9	ENSG00000162104	protein_coding	gap	chr16-3979276-3983231	0
1330	chr7-66119329-66119861	2.36838e-05	0.304808	0.105	0.022	1	ENST00000486848	CRCP	ENSG00000241258	protein_coding	gap	chr7-66114971-66127703	0
1331	chr9-83463846-83464532	2.36889e-05	-0.511515	0.014	0.144	1	ENST00000621208	FRMD3	ENSG00000172159	protein_coding	gap	chr9-83389709-83467617	0
1332	chr10-47043701-47045222	2.37286e-05	0.456336	0.266	0.117	1	ENST00000437863	PTPN20	ENSG00000204179	protein_coding	utr	chr10-47000676-47002488	41212
1333	chr22-41957521-41958210	2.38447e-05	0.276801	0.119	0.029	1	ENST00000215980	CENPM	ENSG00000100162	protein_coding	exon	chr22-41947020-41947164	10356
1334	chr8-99774761-99775399	2.42809e-05	-0.265092	0.014	0.142	1	ENST00000518569	VPS13B	ENSG00000132549	protein_coding	gap	chr8-99766971-99778681	0
1335	chr10-94006538-94007359	2.42848e-05	-0.295376	0.014	0.144	1	ENST00000371380	PLCE1	ENSG00000138193	protein_coding	exon	chr10-94030812-94032252	23452
1336	chr8-87044444-87045108	2.43912e-05	0.446874	0.273	0.127	1	ENST00000522427	CNBD1	ENSG00000176571	protein_coding	gap	chr8-87044666-87205992	0
1337	chr12-3281775-3282517	2.44953e-05	0.431034	0.182	0.064	1	ENST00000537971	TSPAN9	ENSG00000011105	protein_coding	cds	chr12-3281734-3281817	0
1338	chr21-44000271-44000859	2.45744e-05	0.724424	0.133	0.037	1	ENST00000291574	TRAPPC10	ENSG00000160218	protein_coding	exon	chr21-44012319-44012560	11459
1339	chr6-141667543-141668381	2.46636e-05	-0.253207	0.035	0.178	1	ENST00000565399	RP11-63E9.1	ENSG00000259828	lincRNA	exon	chr6-141447011-141451006	216536
1340	chr15-28784705-28785663	2.4725e-05	-0.351409	0.049	0.198	1	ENST00000568033	RP11-578F21.6	ENSG00000261480	lincRNA	exon	chr15-28738334-28738431	46273
1341	chr10-95273514-95274037	2.48583e-05	-0.256349	0.007	0.127	1	ENST00000477757	PDLIM1	ENSG00000107438	protein_coding	gap	chr10-95268863-95290819	0
1342	chr2-168466963-168467549	2.52429e-05	-0.296157	0.056	0.208	1	ENST00000392687	CERS6	ENSG00000172292	protein_coding	gap	chr2-168456619-168547595	0
1343	chr6-157690564-157691121	2.5523e-05	0.533102	0.182	0.066	1	ENST00000614703	SNX9	ENSG00000130340	protein_coding	exon	chr6-157700387-157700471	9265
1344	chr4-56106130-56107218	2.5644e-05	0.530854	0.245	0.108	1	ENST00000636006	KIAA1211	ENSG00000109265	protein_coding	gap	chr4-56050013-56179283	0
1345	chr17-13973886-13974761	2.56555e-05	0.304715	0.266	0.125	1	ENST00000602743	COX10-AS1	ENSG00000236088	processed_transcript	gap	chr17-13898733-14069271	0
1346	chr15-92111928-92113135	2.57744e-05	0.277794	0.21	0.083	1	ENST00000555769	SLCO3A1	ENSG00000176463	protein_coding	gap	chr15-92104543-92120464	0
1347	chr1-173870195-173870734	2.59085e-05	0.447543	0.168	0.056	1	ENST00000427304	ZBTB37	ENSG00000185278	protein_coding	cds	chr1-173870226-173871148	0
1348	chr3-154098269-154098891	2.59096e-05	-0.301873	0.014	0.142	1	ENST00000621011	ARHGEF26-AS1	ENSG00000243069	processed_transcript	gap	chr3-154030380-154108668	0
1349	chr14-96055957-96056739	2.6072e-05	-0.313143	0.028	0.164	1	ENST00000556728	C14orf132	ENSG00000227051	protein_coding	gap	chr14-96039528-96086510	0
1350	chr3-162022831-162023451	2.63446e-05	0.59923	0.168	0.056	1	ENST00000497285	RP11-774I5.1	ENSG00000240354	lincRNA	exon	chr3-161821697-161821908	200922
1351	chr12-6234887-6235795	2.69368e-05	0.681407	0.168	0.056	1	ENST00000610354	CD9	ENSG00000010278	protein_coding	cds	chr12-6235475-6235565	0
1352	chr11-73855902-73856790	2.69534e-05	0.255676	0.357	0.198	1	ENST00000544819	MRPL48	ENSG00000175581	protein_coding	gap	chr11-73844977-73859906	0
1353	chr4-105845321-105846041	2.6963e-05	-0.536259	0.014	0.142	1	ENST00000515279	GSTCD	ENSG00000138780	protein_coding	cds	chr4-105845441-105845577	0
1354	chr4-56803343-56804137	2.71324e-05	0.642579	0.217	0.093	1	ENST00000509707	SPINK2	ENSG00000128040	protein_coding	exon	chr4-56809860-56810184	5722
1355	chr4-56746507-56747067	2.71718e-05	0.683771	0.105	0.022	1	ENST00000509707	SPINK2	ENSG00000128040	protein_coding	exon	chr4-56809860-56810184	62792
1356	chr4-18734194-18734919	2.73653e-05	0.604233	0.175	0.059	1	ENST00000503815	RP11-608B3.1	ENSG00000251048	lincRNA	exon	chr4-18489287-18489508	244685
1357	chr12-93711360-93711999	2.74823e-05	-0.290524	0.014	0.139	1	ENST00000552983	CRADD	ENSG00000169372	protein_coding	gap	chr12-93679073-93738199	0
1358	chr2-49959706-49960589	2.77014e-05	-0.30418	0.035	0.176	1	ENST00000637906	NRXN1	ENSG00000179915	protein_coding	gap	chr2-49943792-50053270	0
1359	chr1-75527777-75528796	2.77819e-05	-0.549395	0.021	0.154	1	ENST00000469525	SLC44A5	ENSG00000137968	protein_coding	gap	chr1-75398422-75541434	0
1360	chr3-43733691-43734219	2.78006e-05	-0.283606	0.021	0.152	1	ENST00000463153	ABHD5	ENSG00000011198	protein_coding	gap	chr3-43718562-43734049	0
1361	chr8-56000950-56001653	2.80107e-05	0.314568	0.105	0.022	1	ENST00000520220	LYN	ENSG00000254087	protein_coding	gap	chr8-55999550-56009907	0
1362	chr12-93809744-93810492	2.80858e-05	-0.300034	0.07	0.227	1	ENST00000551065	CRADD	ENSG00000169372	protein_coding	gap	chr12-93679073-93859318	0
1363	chr3-55630679-55632356	2.81394e-05	-0.265958	0.049	0.2	1	ENST00000612797	ERC2	ENSG00000187672	protein_coding	gap	chr3-55606967-55683793	0
1364	chr18-45619291-45619917	2.82065e-05	-0.286035	0.007	0.127	1	ENST00000586448	SLC14A2	ENSG00000132874	protein_coding	gap	chr18-45483323-45624630	0
1365	chr6-89589411-89590037	2.82065e-05	-0.666217	0.007	0.127	1	ENST00000626778	LYRM2	ENSG00000083099	protein_coding	gap	chr6-89581639-89621720	0
1366	chr7-13466634-13467635	2.82144e-05	0.300813	0.343	0.183	1	ENST00000411542	AC011288.2	ENSG00000229618	lincRNA	gap	chr7-13310324-13636645	0
1367	chr13-34164501-34165042	2.83014e-05	-0.374867	0.028	0.166	1	ENST00000605909	RP11-16D22.2	ENSG00000271850	lincRNA	exon	chr13-34348043-34348124	183000
1368	chr7-36075302-36076022	2.83332e-05	-0.275661	0.028	0.164	1	ENST00000381493	AC083864.4	ENSG00000205745	lincRNA	exon	chr7-36079084-36079315	3061
1369	chr2-143241352-143241921	2.86931e-05	-0.37705	0.028	0.166	1	ENST00000552641	ARHGAP15	ENSG00000075884	protein_coding	gap	chr2-143228669-143250510	0
1370	chr10-129870990-129871396	2.8778e-05	0.90353	0.119	0.029	1	ENST00000368648	EBF3	ENSG00000108001	protein_coding	gap	chr10-129867913-129873478	0
1371	chr14-89750349-89751797	2.88892e-05	0.267435	0.399	0.247	1	ENST00000555070	RP11-33N16.3	ENSG00000259053	processed_transcript	gap	chr14-89486672-89953905	0
1372	chr5-125481396-125482327	2.89814e-05	0.273688	0.161	0.051	1	ENST00000564199	RP11-756H20.1	ENSG00000260192	lincRNA	exon	chr5-125493261-125493335	10933
1373	chr4-52643510-52644543	2.90526e-05	0.534716	0.266	0.13	1	ENST00000514536	USP46	ENSG00000109189	protein_coding	gap	chr4-52631145-52658173	0
1374	chr21-25944490-25945223	2.91922e-05	0.291468	0.28	0.142	1	ENST00000440126	APP	ENSG00000142192	protein_coding	gap	chr21-25911963-25954589	0
1375	chr4-47615206-47615907	2.92793e-05	-0.282013	0	0.112	1	ENST00000610355	CORIN	ENSG00000145244	protein_coding	gap	chr4-47603669-47623570	0
1376	chr6-16493697-16494226	2.92793e-05	-0.296979	0	0.112	1	ENST00000483591	ATXN1	ENSG00000124788	protein_coding	gap	chr6-16486110-16522626	0
1377	chr7-36205685-36206195	2.92793e-05	-0.335145	0	0.112	1	ENST00000534978	EEPD1	ENSG00000122547	protein_coding	gap	chr7-36155203-36238984	0
1378	chr6-25713906-25714272	2.93153e-05	0.543246	0.105	0.022	1	ENST00000297012	HIST1H2AA	ENSG00000164508	protein_coding	cds	chr6-25726132-25726527	11859
1379	chr14-60665170-60665571	2.93824e-05	0.872093	0.119	0.029	1	ENST00000554986	SIX1	ENSG00000126778	protein_coding	exon	chr14-60658183-60658259	6910
1380	chr4-53188148-53189347	2.94814e-05	0.674789	0.161	0.051	1	ENST00000401642	SCFD2	ENSG00000184178	protein_coding	gap	chr4-53145583-53273825	0
1381	chr15-60843547-60844472	2.94921e-05	-0.318884	0.028	0.166	1	ENST00000561093	RORA	ENSG00000069667	protein_coding	gap	chr15-60678687-61229052	0
1382	chr17-76993974-76994914	2.95466e-05	-0.326726	0.077	0.237	1	ENST00000564292	RP11-87G24.3	ENSG00000267568	processed_transcript	exon	chr17-76968884-76969156	24817
1383	chr20-12375791-12376431	2.96227e-05	-0.645426	0.014	0.139	1	ENST00000442389	RP11-102J14.1	ENSG00000230437	lincRNA	exon	chr20-12316127-12316485	59305
1384	chr7-15352335-15352876	2.97099e-05	0.707727	0.161	0.054	1	ENST00000407277	AGMO	ENSG00000187546	protein_coding	gap	chr7-15306566-15365513	0
1385	chr14-73809351-73809888	3.01949e-05	0.641309	0.182	0.066	1	ENST00000555539	RP5-1021I20.2	ENSG00000258586	lincRNA	exon	chr14-73822559-73823492	12670
1386	chr6-80607784-80608522	3.01949e-05	-0.515292	0.007	0.127	1	ENST00000569267	RP11-250B2.5	ENSG00000260645	lincRNA	exon	chr6-80466958-80469080	138703
1387	chr9-90124770-90125573	3.02336e-05	0.325003	0.406	0.24	1	ENST00000426593	MIR4290HG	ENSG00000227555	lincRNA	exon	chr9-90041293-90041499	83270
1388	chr4-55920494-55921025	3.03062e-05	0.39333	0.147	0.044	1	ENST00000349598	EXOC1	ENSG00000090989	protein_coding	utr	chr4-55904496-55905034	15459
1389	chr4-147036968-147037534	3.03709e-05	-0.278486	0.028	0.161	1	ENST00000565538	RP11-292D4.3	ENSG00000260090	lincRNA	exon	chr4-147005492-147009145	27822
1390	chr2-88176533-88177182	3.04274e-05	0.438421	0.168	0.056	1	ENST00000496844	THNSL2	ENSG00000144115	protein_coding	gap	chr2-88175402-88178782	0
1391	chr3-2567951-2568628	3.0675e-05	-0.561743	0.014	0.142	1	ENST00000455083	CNTN4	ENSG00000144619	protein_coding	gap	chr3-2339234-2571415	0
1392	chr20-35260221-35260994	3.07392e-05	-0.25491	0.021	0.152	1	ENST00000635104	MMP24-AS1	ENSG00000126005	protein_coding	gap	chr20-35218062-35272004	0
1393	chr7-131352033-131352434	3.08401e-05	0.373576	0.119	0.029	1	ENST00000494785	MKLN1	ENSG00000128585	protein_coding	gap	chr7-131327998-131375423	0
1394	chr13-48515559-48516342	3.09514e-05	-0.291547	0.049	0.196	1	ENST00000544904	RCBTB2	ENSG00000136161	protein_coding	cds	chr13-48515586-48515711	0
1395	chr14-84458822-84459388	3.09836e-05	0.404875	0.252	0.117	1	ENST00000554142	RP11-353P15.1	ENSG00000258532	lincRNA	exon	chr14-83914979-83915050	543771
1396	chr13-30119202-30120062	3.10598e-05	-0.274998	0.105	0.276	1	ENST00000432770	LINC00365	ENSG00000224511	lincRNA	exon	chr13-30108769-30108875	10326
1397	chr12-2849658-2850340	3.13504e-05	-0.272107	0.028	0.164	1	ENST00000637658	RP4-816N1.8	ENSG00000283297	protein_coding	gap	chr12-2849526-2854895	0
1398	chr16-47873423-47874276	3.14852e-05	0.536377	0.259	0.117	1	ENST00000570024	AC140542.2	ENSG00000261325	lincRNA	gap	chr16-47849949-47886440	0
1399	chr16-9311180-9311776	3.15385e-05	0.318117	0.14	0.042	1	ENST00000564305	RP11-243A14.1	ENSG00000261617	lincRNA	exon	chr16-9355588-9355780	43811
1400	chr21-40905090-40905767	3.17864e-05	0.259582	0.161	0.054	1	ENST00000400454	DSCAM	ENSG00000171587	protein_coding	exon	chr21-40846619-40847139	57950
1401	chr20-63682232-63682962	3.20061e-05	-0.298939	0.007	0.125	1	ENST00000508582	RTEL1	ENSG00000258366	protein_coding	gap	chr20-63680720-63685522	0
1402	chr16-22357121-22357710	3.208e-05	-0.27497	0.014	0.139	1	ENST00000567406	CDR2	ENSG00000140743	protein_coding	gap	chr16-22349850-22374906	0
1403	chr2-205245590-205246151	3.22003e-05	-0.334131	0.014	0.137	1	ENST00000622699	PARD3B	ENSG00000116117	protein_coding	cds	chr2-205245778-205245822	0
1404	chr2-73730665-73731310	3.23445e-05	-0.253743	0.007	0.125	1	ENST00000409716	TPRKB	ENSG00000144034	protein_coding	cds	chr2-73730560-73730736	0
1405	chr13-76829749-76830705	3.2362e-05	-0.345655	0.014	0.137	1	ENST00000377474	KCTD12	ENSG00000178695	protein_coding	utr	chr13-76880166-76885170	49460
1406	chr7-12949245-12950162	3.25712e-05	0.399822	0.322	0.178	1	ENST00000443947	AC011288.2	ENSG00000229618	lincRNA	exon	chr7-13101391-13101583	151228
1407	chr7-5276485-5277070	3.25902e-05	0.433612	0.119	0.029	1	ENST00000434816	SLC29A4	ENSG00000164638	protein_coding	gap	chr7-5274492-5287805	0
1408	chr20-54162332-54163020	3.26876e-05	0.520741	0.196	0.073	1	ENST00000395955	CYP24A1	ENSG00000019186	protein_coding	cds	chr20-54162717-54162862	0
1409	chr9-14221530-14222170	3.30505e-05	-0.273759	0.014	0.139	1	ENST00000637742	NFIB	ENSG00000147862	protein_coding	gap	chr9-14179781-14306988	0
1410	chr12-87943675-87944275	3.32542e-05	0.685689	0.175	0.061	1	ENST00000298699	C12orf50	ENSG00000165805	protein_coding	utr	chr12-87980035-87980330	35759
1411	chr13-54373160-54373971	3.34389e-05	-0.387765	0.091	0.257	1	ENST00000423442	LINC00458	ENSG00000234787	lincRNA	exon	chr13-54132613-54132866	240293
1412	chr5-180131999-180132451	3.37315e-05	0.332092	0.119	0.029	1	ENST00000615330	RASGEF1C	ENSG00000146090	protein_coding	gap	chr5-180128611-180136377	0
1413	chr12-105192470-105193296	3.375e-05	0.303223	0.154	0.049	1	ENST00000552945	APPL2	ENSG00000136044	protein_coding	gap	chr12-105190156-105195260	0
1414	chr7-15972742-15973485	3.38327e-05	-0.365731	0.021	0.149	1	ENST00000407010	ISPD	ENSG00000214960	protein_coding	utr	chr7-16087527-16091694	114041
1415	chr14-64696332-64696915	3.39101e-05	-0.363295	0.007	0.125	1	ENST00000555982	PLEKHG3	ENSG00000126822	protein_coding	exon	chr14-64704102-64704131	7186
1416	chr15-33547857-33548640	3.39485e-05	-0.320581	0.049	0.196	1	ENST00000634891	RYR3	ENSG00000198838	protein_coding	cds	chr15-33548130-33548204	0
1417	chr18-35513493-35514071	3.39949e-05	-0.350919	0.021	0.149	1	ENST00000334598	INO80C	ENSG00000153391	protein_coding	exon	chr18-35497719-35497991	15501
1418	chr20-23078512-23079235	3.40432e-05	0.348033	0.182	0.066	1	ENST00000246006	CD93	ENSG00000125810	protein_coding	utr	chr20-23079349-23083949	113
1419	chr17-36935968-36938738	3.4086e-05	0.269678	0.413	0.247	1	ENST00000614239	LHX1	ENSG00000273706	protein_coding	cds	chr17-36938198-36938367	0
1420	chr10-105844107-105845530	3.4341e-05	0.369888	0.357	0.222	1	ENST00000447757	RP11-56I23.1	ENSG00000229466	lincRNA	exon	chr10-105819068-105819197	24909
1421	chr2-209559429-209560011	3.45925e-05	-0.284462	0.042	0.183	1	ENST00000199940	MAP2	ENSG00000078018	protein_coding	gap	chr2-209507642-209580035	0
1422	chr3-141955061-141955737	3.47043e-05	-0.261449	0.07	0.22	1	ENST00000499676	TFDP2	ENSG00000114126	protein_coding	gap	chr3-141953017-141959673	0
1423	chr11-126363520-126364420	3.47984e-05	0.26913	0.378	0.22	1	ENST00000534733	ST3GAL4	ENSG00000110080	protein_coding	gap	chr11-126358512-126406095	0
1424	chr1-38327575-38328607	3.48811e-05	-0.261744	0.014	0.137	1	ENST00000431311	LINC01343	ENSG00000237290	lincRNA	exon	chr1-38214717-38214767	112807
1425	chr5-88094300-88095505	3.49283e-05	-0.613747	0.042	0.186	1	ENST00000514135	TMEM161B	ENSG00000164180	protein_coding	utr	chr5-88189633-88190051	94127
1426	chr1-43786923-43787401	3.50079e-05	0.567932	0.14	0.042	1	ENST00000545417	ST3GAL3	ENSG00000126091	protein_coding	gap	chr1-43736426-43792101	0
1427	chr15-73361149-73361789	3.50758e-05	-0.263888	0.014	0.139	1	ENST00000261917	HCN4	ENSG00000138622	protein_coding	gap	chr15-73343809-73367485	0
1428	chr15-43880728-43881362	3.52498e-05	-0.258538	0.014	0.139	1	ENST00000618556	FRMD5	ENSG00000171877	protein_coding	gap	chr15-43874463-43883702	0
1429	chrX-143633028-143635243	3.5443e-05	0.462761	0.322	0.169	1	ENST00000596188	SLITRK4	ENSG00000179542	protein_coding	utr	chrX-143634328-143634503	0
1430	chr3-125694690-125695360	3.54714e-05	-0.313211	0.028	0.164	1	ENST00000610060	RP11-379B18.6	ENSG00000272840	lincRNA	exon	chr3-125774714-125774907	79353
1431	chr15-86837576-86838157	3.56577e-05	-0.288757	0.021	0.149	1	ENST00000635782	AGBL1	ENSG00000166748	protein_coding	gap	chr15-86674437-86987986	0
1432	chr12-6995830-6996424	3.58282e-05	-0.339453	0.021	0.149	1	ENST00000607161	RP3-461F17.3	ENSG00000268439	protein_coding	gap	chr12-6988370-6997224	0
1433	chr2-132424406-132425035	3.594e-05	-0.269124	0.014	0.137	1	ENST00000329321	GPR39	ENSG00000183840	protein_coding	gap	chr2-132417899-132645100	0
1434	chr4-52263518-52264160	3.61579e-05	0.783491	0.161	0.054	1	ENST00000295213	SPATA18	ENSG00000163071	protein_coding	utr	chr4-52094888-52097292	166225
1435	chr4-105805367-105806014	3.62068e-05	-0.266752	0.056	0.21	1	ENST00000515279	GSTCD	ENSG00000138780	protein_coding	gap	chr4-105729500-105822953	0
1436	chr10-116809469-116809946	3.62801e-05	0.796971	0.168	0.056	1	ENST00000635765	HSPA12A	ENSG00000165868	protein_coding	gap	chr10-116707286-116834934	0
1437	chr10-86953768-86954720	3.63604e-05	-0.271822	0	0.11	1	ENST00000610081	MMRN2	ENSG00000173269	protein_coding	cds	chr10-86954038-86954123	0
1438	chr18-68721702-68723129	3.63604e-05	-0.27596	0	0.11	1	ENST00000584775	CCDC102B	ENSG00000150636	protein_coding	gap	chr18-68716595-68734733	0
1439	chr9-130102080-130103026	3.63604e-05	-0.280744	0	0.11	1	ENST00000610997	GPR107	ENSG00000148358	protein_coding	gap	chr9-130101224-130104419	0
1440	chr11-19864506-19865191	3.63604e-05	-0.286766	0	0.11	1	ENST00000540292	NAV2	ENSG00000166833	protein_coding	gap	chr11-19842924-19868924	0
1441	chr9-118836849-118837756	3.63604e-05	-0.28999	0	0.11	1	ENST00000456032	RP11-127L21.1	ENSG00000235201	lincRNA	exon	chr9-118745144-118745312	91536
1442	chr13-68253974-68254670	3.63604e-05	-0.35005	0	0.11	1	ENST00000629293	LINC00550	ENSG00000281778	lincRNA	exon	chr13-68861284-68864416	606613
1443	chr2-118786691-118787226	3.63604e-05	-0.393332	0	0.11	1	ENST00000584273	RP11-19E11.1	ENSG00000258910	lincRNA	exon	chr2-118833700-118834132	46473
1444	chr1-168972791-168973273	3.63604e-05	-0.415962	0	0.11	1	ENST00000517178	RNA5SP66	ENSG00000252987	rRNA	exon	chr1-169067264-169067364	93990
1445	chr18-46155430-46156034	3.63604e-05	-0.427122	0	0.11	1	ENST00000587591	C18orf25	ENSG00000152242	protein_coding	exon	chr18-46173553-46173712	17518
1446	chr8-19880705-19881304	3.63604e-05	-0.655488	0	0.11	1	ENST00000520959	LPL	ENSG00000175445	protein_coding	exon	chr8-19901717-19901791	20412
1447	chr1-119925240-119925944	3.69838e-05	0.463716	0.196	0.078	1	ENST00000256646	NOTCH2	ENSG00000134250	protein_coding	cds	chr1-119925305-119925810	0
1448	chr10-97187666-97188890	3.69995e-05	0.411362	0.469	0.325	1	ENST00000479633	ARHGAP19-SLIT1	ENSG00000269891	protein_coding	gap	chr10-97164891-97229146	0
1449	chr22-39462332-39463184	3.73479e-05	-0.281585	0.021	0.152	1	ENST00000341184	MGAT3	ENSG00000128268	protein_coding	gap	chr22-39457558-39487346	0
1450	chr4-4343121-4343643	3.76592e-05	0.445501	0.154	0.049	1	ENST00000421177	NSG1	ENSG00000168824	protein_coding	exon	chr4-4348140-4348471	4496
1451	chr14-32710311-32711517	3.77817e-05	-0.252527	0.077	0.237	1	ENST00000557708	AKAP6	ENSG00000151320	protein_coding	gap	chr14-32696111-32732453	0
1452	chr4-133162828-133163432	3.7881e-05	-0.495698	0.021	0.152	1	ENST00000264360	PCDH10	ENSG00000138650	protein_coding	cds	chr4-133162977-133163282	0
1453	chr4-10587640-10588174	3.88473e-05	-0.535157	0.007	0.125	1	ENST00000507719	CLNK	ENSG00000109684	protein_coding	gap	chr4-10584956-10597977	0
1454	chrX-42241475-42241979	3.88665e-05	-0.578415	0.007	0.122	1	ENST00000411879	RP1-154K9.2	ENSG00000231772	lincRNA	exon	chrX-42252459-42252554	10479
1455	chr20-2295918-2296664	3.89092e-05	0.550801	0.224	0.098	1	ENST00000381458	TGM3	ENSG00000125780	protein_coding	cds	chr20-2296064-2296070	0
1456	chr15-62647380-62647990	3.89134e-05	-0.279481	0.056	0.203	1	ENST00000561311	TLN2	ENSG00000171914	protein_coding	cds	chr15-62647311-62647446	0
1457	chr9-16514034-16514601	3.89149e-05	-0.380041	0.014	0.137	1	ENST00000603713	BNC2	ENSG00000173068	protein_coding	gap	chr9-16437525-16552529	0
1458	chr10-103727321-103728168	3.90479e-05	0.271682	0.441	0.289	1	ENST00000420222	SH3PXD2A	ENSG00000107957	protein_coding	gap	chr10-103724362-103735731	0
1459	chr2-174835728-174837077	3.90502e-05	-0.328442	0.007	0.125	1	ENST00000488080	CHN1	ENSG00000128656	protein_coding	gap	chr2-174824519-174846879	0
1460	chr11-122789828-122790341	3.94284e-05	0.351502	0.175	0.061	1	ENST00000526493	UBASH3B	ENSG00000154127	protein_coding	gap	chr11-122789309-122794701	0
1461	chr2-164198185-164198693	3.95222e-05	-0.318204	0.042	0.188	1	ENST00000429636	AC092684.1	ENSG00000237844	lincRNA	gap	chr2-163950260-164250719	0
1462	chr4-52780121-52780705	3.95304e-05	0.553412	0.231	0.103	1	ENST00000514957	LINC01618	ENSG00000250302	lincRNA	exon	chr4-52789994-52790041	9288
1463	chr13-19601751-19602424	3.96308e-05	0.839204	0.126	0.034	1	ENST00000438640	LINC00350	ENSG00000225316	lincRNA	exon	chr13-19587968-19588350	13400
1464	chr13-112062685-112063419	3.97276e-05	0.336209	0.266	0.125	1	ENST00000330949	SOX1	ENSG00000182968	protein_coding	exon	chr13-112067647-112070488	4227
1465	chr16-19227377-19228098	4.00341e-05	-0.426973	0.035	0.174	1	ENST00000568433	SYT17	ENSG00000103528	protein_coding	gap	chr16-19224839-19266879	0
1466	chr16-23279591-23280310	4.0233e-05	0.342577	0.301	0.154	1	ENST00000569789	SCNN1B	ENSG00000168447	protein_coding	gap	chr16-23278341-23283736	0
1467	chr6-118135363-118135751	4.058e-05	0.375135	0.119	0.029	1	ENST00000360388	SLC35F1	ENSG00000196376	protein_coding	gap	chr6-117907900-118154444	0
1468	chr15-63998223-63999353	4.09243e-05	-0.363031	0.035	0.174	1	ENST00000612884	DAPK2	ENSG00000035664	protein_coding	gap	chr15-63983755-64040169	0
1469	chr8-124805758-124806278	4.09415e-05	0.329464	0.126	0.034	1	ENST00000533516	RP11-1082L8.3	ENSG00000255491	lincRNA	exon	chr8-124811226-124811848	4947
1470	chr3-15711013-15711854	4.10925e-05	0.337939	0.133	0.039	1	ENST00000624145	ANKRD28	ENSG00000206560	protein_coding	cds	chr3-15711211-15711274	0
1471	chr6-43436268-43437357	4.13787e-05	-0.271233	0.07	0.222	1	ENST00000463024	ABCC10	ENSG00000124574	protein_coding	gap	chr6-43436248-43437933	0
1472	chr6-108421156-108421831	4.16447e-05	-0.36852	0.049	0.196	1	ENST00000431865	LACE1	ENSG00000135537	protein_coding	gap	chr6-108366333-108447213	0
1473	chr6-169959064-169959918	4.16574e-05	0.276404	0.245	0.11	1	ENST00000427017	RP1-182D15.2	ENSG00000236173	lincRNA	exon	chr6-169809585-169810102	148961
1474	chr2-240374036-240374820	4.19667e-05	-0.279766	0.042	0.183	1	ENST00000264039	GPC1	ENSG00000063660	protein_coding	exon	chr2-240435671-240436084	60850
1475	chr1-212133311-212133858	4.20943e-05	0.328273	0.112	0.027	1	ENST00000496442	DTL	ENSG00000143476	protein_coding	exon	chr1-212107355-212107400	25910
1476	chr13-36369948-36370511	4.2414e-05	0.268153	0.21	0.086	1	ENST00000355182	SPG20	ENSG00000133104	protein_coding	utr	chr13-36370089-36370180	0
1477	chr15-33506793-33507475	4.24904e-05	-0.652571	0.007	0.122	1	ENST00000634891	RYR3	ENSG00000198838	protein_coding	gap	chr15-33503739-33530591	0
1478	chr15-33985157-33985753	4.29358e-05	-0.573457	0.014	0.134	1	ENST00000560035	CHRM5	ENSG00000184984	protein_coding	gap	chr15-33969151-34062642	0
1479	chr2-99614971-99616013	4.3049e-05	0.284688	0.42	0.286	1	ENST00000409579	AFF3	ENSG00000144218	protein_coding	gap	chr2-99601622-99649625	0
1480	chr2-131536222-131537080	4.32399e-05	-0.411694	0.042	0.183	1	ENST00000409856	CCDC74A	ENSG00000163040	protein_coding	utr	chr2-131533399-131533666	2555
1481	chr16-84916392-84918609	4.34446e-05	0.25546	0.301	0.149	1	ENST00000566165	CRISPLD2	ENSG00000103196	protein_coding	gap	chr16-84889364-84919639	0
1482	chr2-150041801-150042421	4.35811e-05	-0.614918	0.014	0.134	1	ENST00000437118	AC016682.1	ENSG00000230645	lincRNA	exon	chr2-150171423-150171603	129001
1483	chr2-4553189-4553621	4.36001e-05	0.950878	0.112	0.027	1	ENST00000412134	LINC01249	ENSG00000231532	lincRNA	exon	chr2-4628222-4630390	74600
1484	chr17-74671108-74671702	4.36001e-05	0.265307	0.112	0.027	1	ENST00000402449	RAB37	ENSG00000172794	protein_coding	cds	chr17-74671587-74671658	0
1485	chr5-14332632-14333515	4.37595e-05	0.320398	0.434	0.286	1	ENST00000515144	TRIO	ENSG00000038382	protein_coding	gap	chr5-14330901-14336535	0
1486	chr13-94483916-94484407	4.41187e-05	0.631244	0.14	0.042	1	ENST00000446125	DCT	ENSG00000080166	protein_coding	exon	chr13-94478961-94479682	4233
1487	chr16-73794800-73795655	4.42476e-05	-0.256093	0.105	0.269	1	ENST00000637695	RP11-53L24.2	ENSG00000283457	lincRNA	gap	chr16-73794340-73796404	0
1488	chr8-116560093-116560771	4.43135e-05	-0.274337	0.049	0.188	1	ENST00000521861	EIF3H	ENSG00000147677	protein_coding	utr	chr8-116642130-116645005	81358
1489	chr16-85659688-85661485	4.46969e-05	0.250158	0.406	0.254	1	ENST00000412692	GSE1	ENSG00000131149	protein_coding	cds	chr16-85661146-85661765	0
1490	chr13-108402839-108403791	4.47315e-05	-0.283345	0.07	0.222	1	ENST00000637731	RP11-153I24.5	ENSG00000283384	protein_coding	gap	chr13-108369314-108431470	0
1491	chr19-4922495-4923943	4.48469e-05	0.30376	0.28	0.139	1	ENST00000624301	UHRF1	ENSG00000276043	protein_coding	gap	chr19-4911039-4929221	0
1492	chr11-11219877-11220576	4.51294e-05	-0.26044	0	0.108	1	ENST00000524855	CTD-3224I3.3	ENSG00000255260	lincRNA	exon	chr11-11243188-11243586	22611
1493	chr3-16332928-16333429	4.51294e-05	-0.28384	0	0.108	1	ENST00000606098	OXNAD1	ENSG00000154814	protein_coding	gap	chr3-16303593-16349175	0
1494	chr2-167862709-167863233	4.51294e-05	-0.312746	0	0.108	1	ENST00000392690	B3GALT1	ENSG00000172318	protein_coding	exon	chr2-167868948-167874041	5714
1495	chr4-56085141-56086647	4.6111e-05	0.501019	0.28	0.142	1	ENST00000636006	KIAA1211	ENSG00000109265	protein_coding	gap	chr4-56050013-56179283	0
1496	chr1-15574710-15575274	4.6192e-05	0.268469	0.175	0.064	1	ENST00000375849	DNAJC16	ENSG00000116138	protein_coding	cds	chr1-15574760-15574778	0
1497	chr17-67514983-67516059	4.64864e-05	-0.275679	0.042	0.183	1	ENST00000584554	PITPNC1	ENSG00000154217	protein_coding	gap	chr17-67459793-67532801	0
1498	chr7-158120306-158121191	4.65376e-05	0.322462	0.231	0.103	1	ENST00000409483	PTPRN2	ENSG00000155093	protein_coding	gap	chr7-158110916-158133676	0
1499	chr7-99092334-99092837	4.66068e-05	0.359447	0.126	0.034	1	ENST00000472627	SMURF1	ENSG00000198742	protein_coding	gap	chr7-99061838-99120642	0
1500	chr7-2279802-2280257	4.66068e-05	0.300794	0.126	0.034	1	ENST00000494722	SNX8	ENSG00000106266	protein_coding	gap	chr7-2278306-2314327	0
1501	chr6-17291744-17292143	4.69087e-05	0.587171	0.126	0.034	1	ENST00000503965	RBM24	ENSG00000112183	protein_coding	cds	chr6-17291756-17292119	0
1502	chr2-190858808-190859835	4.69481e-05	-0.329792	0.035	0.171	1	ENST00000320717	GLS	ENSG00000115419	protein_coding	exon	chr2-190880827-190881470	20991
1503	chr2-107062832-107063179	4.70946e-05	0.97126	0.112	0.027	1	ENST00000409087	ST6GAL2	ENSG00000144057	protein_coding	exon	chr2-106886976-106887108	175723
1504	chr17-76872105-76873017	4.74148e-05	-0.344942	0.014	0.134	1	ENST00000569840	MGAT5B	ENSG00000167889	protein_coding	cds	chr17-76872851-76872963	0
1505	chr4-173508922-173510079	4.75501e-05	0.294241	0.392	0.227	1	ENST00000503024	HAND2	ENSG00000164107	protein_coding	utr	chr4-173524969-173525028	14889
1506	chr9-107881485-107882319	4.78042e-05	0.319989	0.301	0.159	1	ENST00000410527	RNA5SP293	ENSG00000222459	rRNA	exon	chr9-107918866-107918978	36546
1507	chr1-57086110-57086678	4.79059e-05	0.525384	0.175	0.064	1	ENST00000489267	DAB1	ENSG00000173406	protein_coding	gap	chr1-57072415-57136542	0
1508	chr1-157566315-157567127	4.79143e-05	0.314629	0.399	0.249	1	ENST00000271532	FCRL4	ENSG00000163518	protein_coding	utr	chr1-157573749-157575523	6621
1509	chr7-30683772-30684360	4.79222e-05	-0.264592	0.007	0.12	1	ENST00000452278	CRHR2	ENSG00000106113	protein_coding	gap	chr7-30682041-30686388	0
1510	chr7-145520184-145520826	4.82852e-05	0.445751	0.252	0.117	1	ENST00000422084	AC006007.1	ENSG00000230746	lincRNA	exon	chr7-145675882-145676292	155055
1511	chr16-55393974-55394374	4.85921e-05	0.444309	0.14	0.042	1	ENST00000570308	MMP2	ENSG00000087245	protein_coding	gap	chr16-55390036-55464551	0
1512	chr14-75242231-75242994	4.86909e-05	0.29936	0.42	0.259	1	ENST00000553510	RP11-293M10.1	ENSG00000258740	lincRNA	gap	chr14-75239190-75269179	0
1513	chr10-113183402-113184095	4.88978e-05	0.265069	0.301	0.159	1	ENST00000543371	TCF7L2	ENSG00000148737	protein_coding	utr	chr10-113165973-113167678	15723
1514	chr5-139908628-139909240	4.89379e-05	-0.287798	0.007	0.12	1	ENST00000541337	NRG2	ENSG00000158458	protein_coding	gap	chr5-139887512-140042369	0
1515	chr4-53942787-53944495	4.89972e-05	0.753958	0.217	0.088	1	ENST00000507166	RP11-231C18.3	ENSG00000282278	protein_coding	gap	chr4-53425966-54274924	0
1516	chr16-68762766-68764120	4.90481e-05	-0.260055	0.105	0.276	1	ENST00000621016	CDH1	ENSG00000039068	protein_coding	gap	chr16-68738412-68801669	0
1517	chr8-93437419-93438077	4.91179e-05	-0.373328	0.042	0.181	1	ENST00000410484	RNA5SP274	ENSG00000222416	rRNA	exon	chr8-93441277-93441384	3199
1518	chr2-219886904-219887537	4.92957e-05	0.555529	0.175	0.066	1	ENST00000438659	AC008281.1	ENSG00000228909	lincRNA	exon	chr2-219904051-219904153	16513
1519	chr15-52509548-52510268	4.93511e-05	0.386999	0.252	0.12	1	ENST00000613858	MYO5A	ENSG00000197535	protein_coding	gap	chr15-52433286-52528779	0
1520	chr6-128594890-128595949	4.94534e-05	-0.324359	0.007	0.12	1	ENST00000368226	PTPRK	ENSG00000152894	protein_coding	exon	chr6-128520259-128520674	74215
1521	chr22-39183893-39184669	4.95325e-05	0.316175	0.259	0.122	1	ENST00000482294	CBX7	ENSG00000100307	protein_coding	exon	chr22-39152376-39152674	31218
1522	chr12-97046829-97047331	4.97109e-05	0.616745	0.126	0.034	1	ENST00000552238	RP11-541G9.1	ENSG00000258131	lincRNA	gap	chr12-96985695-97185075	0
1523	chr12-108684795-108685510	5.0029e-05	-0.305105	0.049	0.188	1	ENST00000552871	CORO1C	ENSG00000110880	protein_coding	gap	chr12-108678395-108731428	0
1524	chr3-45635607-45636318	5.02216e-05	-0.328858	0.021	0.147	1	ENST00000440097	LIMD1	ENSG00000144791	protein_coding	cds	chr3-45636150-45636251	0
1525	chr15-27683027-27683593	5.0378e-05	0.29921	0.14	0.042	1	ENST00000553644	RP11-30G8.1	ENSG00000258853	lincRNA	exon	chr15-27684498-27684570	904
1526	chr4-53055241-53056420	5.05237e-05	0.772963	0.217	0.095	1	ENST00000401642	SCFD2	ENSG00000184178	protein_coding	gap	chr4-52920871-53145332	0
1527	chr11-19763241-19764027	5.08004e-05	-0.279855	0.035	0.171	1	ENST00000540292	NAV2	ENSG00000166833	protein_coding	gap	chr11-19713963-19832483	0
1528	chr6-80269105-80269700	5.10309e-05	-0.257864	0.007	0.12	1	ENST00000468520	BCKDHB	ENSG00000083123	protein_coding	gap	chr6-80251782-80273134	0
1529	chr20-61759847-61761132	5.10318e-05	-0.321281	0.042	0.183	1	ENST00000614565	CDH4	ENSG00000179242	protein_coding	gap	chr20-61743790-61773002	0
1530	chr1-182798120-182799029	5.10577e-05	-0.259101	0.028	0.156	1	ENST00000614468	NPL	ENSG00000135838	protein_coding	gap	chr1-182794440-182803697	0
1531	chr4-48439912-48440638	5.10658e-05	-0.27011	0.028	0.154	1	ENST00000264313	SLAIN2	ENSG00000109171	protein_coding	utr	chr4-48422078-48426212	13699
1532	chr1-182762025-182762426	5.12091e-05	0.82044	0.112	0.027	1	ENST00000488424	NPL	ENSG00000135838	protein_coding	exon	chr1-182789293-182789805	26866
1533	chr9-4059248-4059948	5.12984e-05	-0.41931	0.007	0.12	1	ENST00000467497	GLIS3	ENSG00000107249	protein_coding	gap	chr9-3937190-4117767	0
1534	chr13-35791391-35792036	5.15254e-05	-0.264687	0.035	0.169	1	ENST00000615680	DCLK1	ENSG00000133083	protein_coding	gap	chr13-35788286-35793365	0
1535	chr9-34601261-34602607	5.15378e-05	-0.298398	0.077	0.232	1	ENST00000378959	RPP25L	ENSG00000164967	protein_coding	utr	chr9-34610486-34610804	7878
1536	chr16-80040994-80041549	5.17719e-05	0.538982	0.154	0.051	1	ENST00000565531	RP11-148M9.1	ENSG00000260237	lincRNA	gap	chr16-80040795-80045347	0
1537	chr18-62827187-62828043	5.22586e-05	-0.49627	0.028	0.161	1	ENST00000497351	PHLPP1	ENSG00000081913	protein_coding	gap	chr18-62779569-62830034	0
1538	chr9-98910260-98911651	5.28212e-05	-0.351503	0.091	0.252	1	ENST00000467052	COL15A1	ENSG00000204291	protein_coding	exon	chr9-98943179-98943309	31527
1539	chr10-50576185-50576813	5.30103e-05	0.2897	0.126	0.034	1	ENST00000619438	SGMS1	ENSG00000198964	protein_coding	gap	chr10-50519922-50590152	0
1540	chr2-176113943-176114433	5.31967e-05	0.377388	0.161	0.056	1	ENST00000549469	HOXD10	ENSG00000128710	protein_coding	gap	chr2-176111517-176118953	0
1541	chr2-239947116-239947792	5.35212e-05	0.423246	0.294	0.152	1	ENST00000419408	NDUFA10	ENSG00000130414	protein_coding	gap	chr2-239895315-239990073	0
1542	chr3-72721669-72722027	5.37641e-05	0.582625	0.112	0.027	1	ENST00000468371	SHQ1	ENSG00000144736	protein_coding	exon	chr3-72749277-72750836	27249
1543	chr17-39939547-39939983	5.42877e-05	0.371712	0.133	0.039	1	ENST00000582263	RP11-387H17.4	ENSG00000264968	lincRNA	exon	chr17-39939338-39939601	0
1544	chr4-184729892-184730412	5.4614e-05	-0.398744	0.007	0.12	1	ENST00000514781	CENPU	ENSG00000151725	protein_coding	gap	chr4-184729036-184730919	0
1545	chr6-4562576-4563818	5.46498e-05	0.255445	0.371	0.213	1	ENST00000568110	RP4-529N6.2	ENSG00000260673	lincRNA	exon	chr6-4599287-4599615	35468
1546	chr22-44946844-44947549	5.48172e-05	-0.339582	0.028	0.159	1	ENST00000629843	PHF21B	ENSG00000056487	protein_coding	gap	chr22-44920491-45008544	0
1547	chr2-15313612-15314134	5.48993e-05	-0.592847	0.007	0.12	1	ENST00000442506	NBAS	ENSG00000151779	protein_coding	gap	chr2-15309248-15327749	0
1548	chr9-655857-657534	5.49029e-05	-0.299499	0.056	0.203	1	ENST00000619269	KANK1	ENSG00000107104	protein_coding	gap	chr9-549722-676889	0
1549	chr8-122887714-122888255	5.49718e-05	-0.263776	0.014	0.134	1	ENST00000534247	ZHX2	ENSG00000178764	protein_coding	gap	chr8-122863540-122951291	0
1550	chr11-133375587-133376030	5.51419e-05	0.363662	0.119	0.032	1	ENST00000529038	OPCML	ENSG00000183715	protein_coding	gap	chr11-132657320-133532263	0
1551	chr6-117138724-117139417	5.55137e-05	-0.304257	0.035	0.169	1	ENST00000363378	RNA5SP214	ENSG00000200248	rRNA	exon	chr6-117060682-117060799	77924
1552	chr7-5358581-5359642	5.55801e-05	-0.271494	0.112	0.281	1	ENST00000440081	TNRC18	ENSG00000182095	protein_coding	cds	chr7-5359398-5359569	0
1553	chr2-23601902-23602984	5.57785e-05	-0.278168	0.07	0.218	1	ENST00000489446	KLHL29	ENSG00000119771	protein_coding	gap	chr2-23562482-23639138	0
1554	chr9-122248458-122249024	5.59836e-05	-0.293656	0	0.105	1	ENST00000483428	RBM18	ENSG00000119446	protein_coding	gap	chr9-122247605-122251846	0
1555	chr2-165621024-165621604	5.60545e-05	-0.298235	0.007	0.12	1	ENST00000421875	CSRNP3	ENSG00000178662	protein_coding	gap	chr2-165595214-165657760	0
1556	chr6-170176063-170177096	5.62259e-05	0.550293	0.203	0.083	1	ENST00000610240	RP11-302L19.3	ENSG00000273100	lincRNA	exon	chr6-170178681-170179660	1584
1557	chr9-589378-590337	5.64709e-05	-0.403301	0.056	0.2	1	ENST00000619269	KANK1	ENSG00000107104	protein_coding	gap	chr9-549722-676889	0
1558	chr15-96347147-96347788	5.65467e-05	0.467927	0.161	0.054	1	ENST00000617440	RP11-262A16.1	ENSG00000275322	lincRNA	exon	chr15-96344565-96345651	1495
1559	chr9-7185534-7186095	5.68902e-05	-0.670529	0.014	0.132	1	ENST00000381309	KDM4C	ENSG00000107077	protein_coding	utr	chr9-7174730-7175648	9885
1560	chr10-28788407-28789237	5.70895e-05	0.384425	0.28	0.144	1	ENST00000443246	LINC00837	ENSG00000235824	lincRNA	exon	chr10-28789188-28792944	0
1561	chr4-124936350-124937008	5.7597e-05	0.303327	0.189	0.071	1	ENST00000504087	ANKRD50	ENSG00000151458	protein_coding	exon	chr4-124712458-124712732	223617
1562	chr6-162467758-162468825	5.88427e-05	-0.561971	0.028	0.154	1	ENST00000479615	PARK2	ENSG00000185345	protein_coding	gap	chr6-162262766-162727661	0
1563	chr10-649768-650476	5.9589e-05	0.615179	0.161	0.056	1	ENST00000441152	PRR26	ENSG00000180525	protein_coding	cds	chr10-650291-650442	0
1564	chr14-33805426-33805973	5.96601e-05	-0.31769	0.007	0.12	1	ENST00000346562	NPAS3	ENSG00000151322	protein_coding	utr	chr14-33801110-33804176	1249
1565	chr3-127464265-127464885	5.99906e-05	-0.41	0.007	0.117	1	ENST00000461398	LINC01471	ENSG00000239921	lincRNA	exon	chr3-127480690-127481374	15804
1566	chr3-51777853-51778493	6.02031e-05	0.301789	0.287	0.147	1	ENST00000398780	IQCF6	ENSG00000214686	protein_coding	utr	chr3-51778561-51778622	67
1567	chr12-20587863-20588717	6.04824e-05	0.292474	0.287	0.144	1	ENST00000544307	PDE3A	ENSG00000172572	protein_coding	gap	chr12-20572172-20613442	0
1568	chr7-44962037-44963476	6.0492e-05	0.275555	0.448	0.313	1	ENST00000258787	MYO1G	ENSG00000136286	protein_coding	cds	chr7-44962970-44963124	0
1569	chr7-4144639-4145475	6.06162e-05	0.32184	0.133	0.039	1	ENST00000615806	SDK1	ENSG00000146555	protein_coding	gap	chr7-4132424-4145721	0
1570	chr2-105194014-105194650	6.091e-05	-0.451658	0.007	0.12	1	ENST00000258456	GPR45	ENSG00000135973	protein_coding	exon	chr2-105241743-105243049	47092
1571	chr2-109676389-109676928	6.09393e-05	-0.284697	0.007	0.117	1	ENST00000356454	SOWAHC	ENSG00000198142	protein_coding	utr	chr2-109616068-109618990	57398
1572	chr13-52975143-52975629	6.09393e-05	-0.652983	0.007	0.117	1	ENST00000219022	OLFM4	ENSG00000102837	protein_coding	exon	chr13-53028759-53029040	53129
1573	chr7-128506290-128507776	6.10001e-05	0.529471	0.315	0.176	1	ENST00000480046	METTL2B	ENSG00000165055	protein_coding	utr	chr7-128501917-128506602	0
1574	chr1-53048886-53049419	6.13126e-05	0.305968	0.21	0.088	1	ENST00000488965	SCP2	ENSG00000116171	protein_coding	utr	chr1-53047912-53051610	0
1575	chr2-120857973-120859495	6.1519e-05	0.457536	0.399	0.249	1	ENST00000482119	GLI2	ENSG00000074047	protein_coding	gap	chr2-120797469-120927360	0
1576	chr16-86505278-86505854	6.19478e-05	0.541954	0.14	0.044	1	ENST00000599749	FENDRR	ENSG00000268388	lincRNA	gap	chr16-86491005-86508654	0
1577	chr9-125990977-125991259	6.19978e-05	0.785334	0.105	0.024	1	ENST00000447726	PBX3	ENSG00000167081	protein_coding	utr	chr9-125965924-125967377	23599
1578	chr10-121580157-121580638	6.20293e-05	0.466988	0.161	0.054	1	ENST00000636922	FGFR2	ENSG00000066468	protein_coding	gap	chr10-121565705-121593708	0
1579	chr8-63469503-63470520	6.21773e-05	0.358757	0.217	0.093	1	ENST00000522740	RP11-45K10.2	ENSG00000253894	lincRNA	gap	chr8-63470423-63471838	0
1580	chr5-36458756-36460889	6.24167e-05	-0.329325	0.049	0.186	1	ENST00000410246	RNA5SP181	ENSG00000222178	rRNA	exon	chr5-36485343-36485440	24453
1581	chr22-50363027-50363789	6.24787e-05	0.427016	0.147	0.046	1	ENST00000612753	PPP6R2	ENSG00000100239	protein_coding	gap	chr22-50343551-50372019	0
1582	chr5-88769063-88769635	6.28796e-05	-0.439167	0.007	0.117	1	ENST00000637732	MEF2C	ENSG00000081189	protein_coding	gap	chr5-88761329-88804597	0
1583	chr14-30159308-30159891	6.30381e-05	-0.373775	0.014	0.13	1	ENST00000549503	PRKD1	ENSG00000184304	protein_coding	gap	chr14-30047788-30191298	0
1584	chr10-103951366-103952215	6.32211e-05	0.769429	0.161	0.056	1	ENST00000335753	SLK	ENSG00000065613	protein_coding	exon	chr10-103967201-103967895	14985
1585	chr17-73847908-73848419	6.3261e-05	0.602753	0.133	0.039	1	ENST00000580370	CTD-2532D12.5	ENSG00000265927	lincRNA	exon	chr17-73835947-73836019	11888
1586	chr6-91490449-91491274	6.32705e-05	-0.332002	0.07	0.222	1	ENST00000434493	RP1-177I10.1	ENSG00000224605	lincRNA	exon	chr6-91392915-91393000	97448
1587	chr17-58960033-58960614	6.3943e-05	-0.292181	0.021	0.144	1	ENST00000308249	PPM1E	ENSG00000175175	protein_coding	gap	chr17-58955768-58965693	0
1588	chr8-124872266-124873057	6.39991e-05	0.403561	0.287	0.147	1	ENST00000528090	LINC00964	ENSG00000249816	lincRNA	gap	chr8-124849954-124941462	0
1589	chr5-75465372-75466001	6.40464e-05	-0.267058	0.028	0.156	1	ENST00000405807	COL4A3BP	ENSG00000113163	protein_coding	gap	chr5-75459182-75505981	0
1590	chrX-112800927-112801558	6.46601e-05	-0.509212	0.014	0.132	1	ENST00000524145	AMOT	ENSG00000126016	protein_coding	gap	chrX-112791982-112804946	0
1591	chr13-36001665-36002501	6.52602e-05	-0.261894	0.014	0.13	1	ENST00000379892	DCLK1	ENSG00000133083	protein_coding	gap	chr13-35947458-36111868	0
1592	chr16-84906642-84908026	6.53237e-05	0.425275	0.287	0.156	1	ENST00000567845	CRISPLD2	ENSG00000103196	protein_coding	cds	chr16-84906588-84906642	0
1593	chr12-14913193-14913923	6.54801e-05	-0.315801	0.07	0.222	1	ENST00000266397	ERP27	ENSG00000139055	protein_coding	utr	chr12-14914035-14914734	111
1594	chr16-72282890-72284251	6.57987e-05	0.34744	0.483	0.32	1	ENST00000624829	LINC01572	ENSG00000261008	lincRNA	gap	chr16-72283635-72284571	0
1595	chr3-183799690-183800863	6.59969e-05	0.279825	0.196	0.078	1	ENST00000305135	YEATS2	ENSG00000163872	protein_coding	cds	chr3-183800466-183800568	0
1596	chr8-122568356-122569038	6.6073e-05	-0.358633	0.042	0.178	1	ENST00000530350	RP11-96B2.1	ENSG00000255325	lincRNA	exon	chr8-122489625-122489815	78540
1597	chr2-151102069-151102917	6.61115e-05	0.40588	0.273	0.137	1	ENST00000447078	AC018731.3	ENSG00000236885	lincRNA	exon	chr2-151117955-151118374	15037
1598	chr4-55426408-55426951	6.61466e-05	0.602576	0.112	0.027	1	ENST00000608091	TMEM165	ENSG00000134851	protein_coding	gap	chr4-55424644-55452238	0
1599	chr13-76635454-76636265	6.65082e-05	-0.317641	0.035	0.164	1	ENST00000377474	KCTD12	ENSG00000178695	protein_coding	utr	chr13-76880166-76885170	243900
1600	chr6-28694061-28694417	6.75863e-05	0.38664	0.119	0.032	1	ENST00000456103	LINC00533	ENSG00000235570	lincRNA	exon	chr6-28648896-28649066	44994
1601	chr2-118569755-118570495	6.79078e-05	-0.286521	0.014	0.132	1	ENST00000584273	RP11-19E11.1	ENSG00000258910	lincRNA	exon	chr2-118833700-118834132	263204
1602	chr2-8217255-8218338	6.83678e-05	0.337138	0.287	0.144	1	ENST00000456681	LINC00298	ENSG00000235665	lincRNA	gap	chr2-7979327-8277738	0
1603	chr13-29766412-29767457	6.85303e-05	-0.329256	0.035	0.166	1	ENST00000380680	UBL3	ENSG00000122042	protein_coding	cds	chr13-29767255-29767307	0
1604	chr1-98929365-98929814	6.91117e-05	0.335488	0.154	0.051	1	ENST00000370188	PLPPR5	ENSG00000117598	protein_coding	gap	chr1-98922059-98953069	0
1605	chr5-111197469-111197960	6.94123e-05	-0.269577	0	0.103	1	ENST00000508074	CAMK4	ENSG00000152495	protein_coding	exon	chr5-111223653-111223706	25692
1606	chr8-33843941-33844441	6.94123e-05	-0.300308	0	0.103	1	ENST00000523063	RP11-317N12.1	ENSG00000253642	lincRNA	gap	chr8-33796437-34007855	0
1607	chr5-78557363-78558013	6.94123e-05	-0.303633	0	0.103	1	ENST00000512759	LHFPL2	ENSG00000145685	protein_coding	gap	chr5-78510399-78564812	0
1608	chr2-28635129-28635664	6.94123e-05	-0.316025	0	0.103	1	ENST00000444257	PLB1	ENSG00000163803	protein_coding	gap	chr2-28633040-28640926	0
1609	chr2-16682433-16683150	6.94123e-05	-0.371114	0	0.103	1	ENST00000451689	FAM49A	ENSG00000197872	protein_coding	exon	chr2-16666224-16666331	16101
1610	chr2-224335918-224336323	6.94123e-05	-0.386554	0	0.103	1	ENST00000409685	FAM124B	ENSG00000124019	protein_coding	utr	chr2-224378698-224379572	42374
1611	chr18-10124966-10125434	6.94123e-05	-0.402676	0	0.103	1	ENST00000582470	RP11-419J16.1	ENSG00000265554	lincRNA	exon	chr18-10125340-10125501	0
1612	chr12-97061133-97061630	6.94123e-05	-0.456985	0	0.103	1	ENST00000552238	RP11-541G9.1	ENSG00000258131	lincRNA	gap	chr12-96985695-97185075	0
1613	chr1-100735184-100735703	6.94123e-05	-0.495549	0	0.103	1	ENST00000370119	VCAM1	ENSG00000162692	protein_coding	gap	chr1-100734769-100738122	0
1614	chr6-14278459-14278898	6.94123e-05	-0.500205	0	0.103	1	ENST00000427276	LINC01108	ENSG00000226673	lincRNA	exon	chr6-14280127-14283188	1228
1615	chr18-10231956-10232493	6.94123e-05	-0.576323	0	0.103	1	ENST00000582470	RP11-419J16.1	ENSG00000265554	lincRNA	exon	chr18-10144157-10144406	87549
1616	chr8-27473943-27474503	6.94123e-05	-0.729681	0	0.103	1	ENST00000637361	CHRNA2	ENSG00000120903	protein_coding	gap	chr8-27471195-27478823	0
1617	chr15-47638775-47639123	6.949e-05	0.86589	0.105	0.024	1	ENST00000560636	SEMA6D	ENSG00000137872	protein_coding	gap	chr15-47603459-47759744	0
1618	chr14-57835561-57836214	6.95657e-05	-0.407906	0.021	0.144	1	ENST00000556826	SLC35F4	ENSG00000151812	protein_coding	gap	chr14-57594125-57865722	0
1619	chr1-184018837-184019895	6.99446e-05	0.288183	0.224	0.098	1	ENST00000361927	COLGALT2	ENSG00000198756	protein_coding	gap	chr1-183978521-184037094	0
1620	chr10-31668797-31670134	7.01669e-05	0.251319	0.566	0.44	1	ENST00000433770	RP11-472N13.3	ENSG00000237797	lincRNA	exon	chr10-31693084-31693347	22949
1621	chr10-127960780-127961686	7.03523e-05	0.300674	0.378	0.24	1	ENST00000442830	PTPRE	ENSG00000132334	protein_coding	gap	chr10-127907310-127964827	0
1622	chr10-101442085-101442612	7.068e-05	0.416114	0.203	0.086	1	ENST00000475200	BTRC	ENSG00000166167	protein_coding	gap	chr10-101430453-101461963	0
1623	chr5-97096062-97096706	7.09569e-05	-0.292144	0.035	0.166	1	ENST00000504578	CTD-2215E18.1	ENSG00000251513	lincRNA	gap	chr5-97089205-97101758	0
1624	chr2-153811547-153812007	7.10358e-05	0.489323	0.126	0.037	1	ENST00000392825	GALNT13	ENSG00000144278	protein_coding	exon	chr2-153871913-153872303	59905
1625	chr17-67639546-67640388	7.12412e-05	0.555974	0.168	0.061	1	ENST00000581322	PITPNC1	ENSG00000154217	protein_coding	gap	chr17-67632239-67669507	0
1626	chr16-68699605-68700524	7.13007e-05	0.669013	0.189	0.078	1	ENST00000264012	CDH3	ENSG00000062038	protein_coding	utr	chr16-68698401-68700295	0
1627	chr3-41900199-41900685	7.16115e-05	-0.268129	0.007	0.117	1	ENST00000420927	ULK4	ENSG00000168038	protein_coding	gap	chr3-41898493-41900724	0
1628	chr10-97179317-97180900	7.17387e-05	0.290828	0.566	0.44	1	ENST00000479633	ARHGAP19-SLIT1	ENSG00000269891	protein_coding	gap	chr10-97164891-97229146	0
1629	chr18-41886077-41886614	7.19102e-05	0.327151	0.14	0.044	1	ENST00000262039	PIK3C3	ENSG00000078142	protein_coding	exon	chr18-41955206-41955359	68591
1630	chr13-39786964-39788648	7.19907e-05	-0.291333	0.056	0.203	1	ENST00000416691	COG6	ENSG00000133103	protein_coding	cds	chr13-39788335-39788356	0
1631	chr1-44592061-44592682	7.20018e-05	0.337698	0.105	0.024	1	ENST00000372247	RNF220	ENSG00000187147	protein_coding	gap	chr1-44573006-44614172	0
1632	chr3-12618420-12618823	7.2263e-05	0.543323	0.112	0.029	1	ENST00000442415	RAF1	ENSG00000132155	protein_coding	cds	chr3-12618515-12618721	0
1633	chr4-40858878-40859514	7.23245e-05	0.509915	0.203	0.086	1	ENST00000514094	APBB2	ENSG00000163697	protein_coding	gap	chr4-40830578-40890363	0
1634	chr4-53684143-53684813	7.26086e-05	0.922078	0.119	0.032	1	ENST00000513421	LNX1	ENSG00000072201	protein_coding	gap	chr4-53674469-53696018	0
1635	chr8-52215675-52216488	7.27332e-05	-0.601133	0.007	0.117	1	ENST00000522251	ST18	ENSG00000147488	protein_coding	gap	chr8-52214258-52217745	0
1636	chr13-26469711-26470005	7.30304e-05	0.65539	0.105	0.024	1	ENST00000536792	CDK8	ENSG00000132964	protein_coding	utr	chr13-26403956-26405238	64472
1637	chr15-88174415-88174867	7.30823e-05	0.630362	0.119	0.032	1	ENST00000629765	NTRK3	ENSG00000140538	protein_coding	gap	chr15-88147404-88183417	0
1638	chr7-46948866-46949692	7.32772e-05	0.783515	0.154	0.054	1	ENST00000433337	AC004901.1	ENSG00000232072	lincRNA	gap	chr7-46937498-47049441	0
1639	chr9-573685-574435	7.34625e-05	-0.528919	0.028	0.154	1	ENST00000619269	KANK1	ENSG00000107104	protein_coding	gap	chr9-549722-676889	0
1640	chr15-68806479-68807249	7.37207e-05	0.43073	0.196	0.081	1	ENST00000560303	ANP32A	ENSG00000140350	protein_coding	gap	chr15-68787920-68820697	0
1641	chr13-40390447-40391050	7.37207e-05	-0.27053	0.021	0.142	1	ENST00000637523	LINC00598	ENSG00000215483	lincRNA	gap	chr13-40377229-40451063	0
1642	chr14-71985716-71986383	7.37939e-05	-0.446031	0.028	0.154	1	ENST00000556437	RGS6	ENSG00000182732	protein_coding	gap	chr14-71964876-72352094	0
1643	chr14-38616873-38617372	7.42307e-05	0.704667	0.112	0.029	1	ENST00000553932	LINC00639	ENSG00000259070	lincRNA	exon	chr14-38749339-38749654	131966
1644	chr14-97878541-97879120	7.4461e-05	-0.27127	0.028	0.154	1	ENST00000499006	LINC01550	ENSG00000246223	lincRNA	exon	chr14-97925610-97926644	46489
1645	chr17-234498-235062	7.50063e-05	0.420005	0.119	0.032	1	ENST00000618002	RPH3AL	ENSG00000181031	protein_coding	gap	chr17-219737-247110	0
1646	chr7-27375853-27376444	7.50268e-05	-0.273591	0.007	0.117	1	ENST00000412413	AC004009.3	ENSG00000224322	lincRNA	gap	chr7-27361971-27379348	0
1647	chr12-50326593-50327141	7.51162e-05	-0.275154	0.021	0.142	1	ENST00000543111	FAM186A	ENSG00000185958	protein_coding	utr	chr12-50326230-50327244	0
1648	chr4-57280068-57280820	7.54458e-05	-0.295558	0.007	0.115	1	ENST00000511330	RP11-300M6.1	ENSG00000250192	lincRNA	exon	chr4-57156172-57156452	123615
1649	chr9-86262532-86263333	7.5469e-05	-0.521025	0.021	0.142	1	ENST00000375991	ISCA1	ENSG00000135070	protein_coding	utr	chr9-86264546-86266042	1212
1650	chr6-136158407-136158924	7.58064e-05	-0.298739	0.007	0.117	1	ENST00000615259	PDE7B	ENSG00000171408	protein_coding	gap	chr6-136155759-136173796	0
1651	chr20-53733821-53734640	7.60227e-05	-0.328521	0.014	0.13	1	ENST00000423233	AC006076.1	ENSG00000225563	lincRNA	exon	chr20-53799823-53799991	65182
1652	chr17-78226843-78229011	7.64905e-05	0.27656	0.28	0.147	1	ENST00000374948	BIRC5	ENSG00000089685	protein_coding	utr	chr17-78223658-78225636	1206
1653	chr11-103339225-103340094	7.66354e-05	-0.648916	0.007	0.115	1	ENST00000528670	DYNC2H1	ENSG00000187240	protein_coding	gap	chr11-103323991-103358242	0
1654	chr18-13252583-13253053	7.66597e-05	0.516445	0.14	0.044	1	ENST00000590371	LDLRAD4	ENSG00000168675	protein_coding	gap	chr18-13217775-13278104	0
1655	chr18-73842759-73843205	7.70103e-05	0.390736	0.126	0.037	1	ENST00000581541	RP11-25L3.3	ENSG00000263655	lincRNA	exon	chr18-73914405-73914673	71199
1656	chr17-20235496-20237228	7.78609e-05	0.257856	0.245	0.112	1	ENST00000582226	SPECC1	ENSG00000128487	protein_coding	cds	chr17-20236900-20236947	0
1657	chr11-117734482-117736068	7.78848e-05	0.300778	0.196	0.078	1	ENST00000527706	DSCAML1	ENSG00000177103	protein_coding	gap	chr11-117525010-117780754	0
1658	chr10-36344175-36344825	7.80299e-05	0.53487	0.189	0.073	1	ENST00000418875	RP11-92J19.3	ENSG00000237002	lincRNA	exon	chr10-36438616-36438669	93790
1659	chr2-16114020-16114518	7.86691e-05	0.334144	0.147	0.049	1	ENST00000412381	AC142119.1	ENSG00000236989	lincRNA	exon	chr2-16105695-16105841	8178
1660	chr18-63216568-63217410	7.86751e-05	-0.395905	0.014	0.13	1	ENST00000398117	BCL2	ENSG00000171791	protein_coding	gap	chr18-63128760-63318081	0
1661	chr4-56130586-56131047	7.88053e-05	1.07586	0.133	0.042	1	ENST00000636006	KIAA1211	ENSG00000109265	protein_coding	gap	chr4-56050013-56179283	0
1662	chr4-53476302-53477575	7.88997e-05	0.304998	0.224	0.095	1	ENST00000306888	LNX1	ENSG00000072201	protein_coding	cds	chr4-53476753-53476981	0
1663	chr11-33185757-33186123	7.89422e-05	1.25303	0.126	0.037	1	ENST00000524775	CSTF3	ENSG00000176102	protein_coding	exon	chr11-33162166-33162371	23385
1664	chr15-93662078-93662864	7.92927e-05	-0.482562	0.028	0.154	1	ENST00000554318	RP11-739G5.1	ENSG00000258631	lincRNA	gap	chr15-93593360-93760666	0
1665	chr18-37762051-37762634	7.94488e-05	-0.457749	0.014	0.13	1	ENST00000420428	CELF4	ENSG00000101489	protein_coding	exon	chr18-37565356-37566037	196013
1666	chr12-116979205-116979544	7.94996e-05	0.490551	0.105	0.024	1	ENST00000551773	FBXW8	ENSG00000174989	protein_coding	gap	chr12-116978379-116985205	0
1667	chr10-97181844-97183124	8.03321e-05	0.340079	0.35	0.208	1	ENST00000479633	ARHGAP19-SLIT1	ENSG00000269891	protein_coding	gap	chr10-97164891-97229146	0
1668	chr4-53128919-53129401	8.1281e-05	0.910791	0.161	0.059	1	ENST00000401642	SCFD2	ENSG00000184178	protein_coding	gap	chr4-52920871-53145332	0
1669	chr1-220750136-220751462	8.14854e-05	-0.333987	0.021	0.144	1	ENST00000469583	2021-03-02	ENSG00000117791	protein_coding	gap	chr1-220748804-220754367	0
1670	chr4-55444796-55445242	8.19414e-05	0.698573	0.14	0.044	1	ENST00000608091	TMEM165	ENSG00000134851	protein_coding	gap	chr4-55424644-55452238	0
1671	chr8-50469030-50469541	8.19984e-05	-0.663003	0.007	0.115	1	ENST00000522124	SNTG1	ENSG00000147481	protein_coding	gap	chr8-50450730-50502777	0
1672	chr4-53985890-53988716	8.22872e-05	0.446814	0.399	0.259	1	ENST00000507166	RP11-231C18.3	ENSG00000282278	protein_coding	gap	chr4-53425966-54274924	0
1673	chr6-93847766-93848532	8.24864e-05	0.267174	0.329	0.176	1	ENST00000424678	RP11-524K14.1	ENSG00000229600	lincRNA	exon	chr6-93886900-93887056	38367
1674	chr8-142173968-142174689	8.24946e-05	-0.351163	0.049	0.181	1	ENST00000524325	TSNARE1	ENSG00000171045	protein_coding	utr	chr8-142212080-142212313	37390
1675	chr7-104805217-104806350	8.29067e-05	0.297968	0.357	0.21	1	ENST00000424859	LHFPL3	ENSG00000187416	protein_coding	gap	chr7-104736912-104906186	0
1676	chr6-151070911-151071673	8.30083e-05	-0.365197	0.021	0.144	1	ENST00000618312	MTHFD1L	ENSG00000120254	protein_coding	gap	chr6-151037118-151092466	0
1677	chr11-70913562-70914375	8.32358e-05	0.277702	0.259	0.122	1	ENST00000618363	SHANK2	ENSG00000162105	protein_coding	gap	chr11-70896568-71056480	0
1678	chr9-127654398-127655203	8.32855e-05	-0.331843	0.007	0.115	1	ENST00000637060	STXBP1	ENSG00000136854	protein_coding	cds	chr9-127654942-127654964	0
1679	chr11-71995893-71997398	8.34578e-05	0.47832	0.126	0.037	1	ENST00000533380	RNF121	ENSG00000137522	protein_coding	cds	chr11-71996195-71996315	0
1680	chr12-66354009-66354730	8.36179e-05	-0.280987	0.063	0.2	1	ENST00000540854	GRIP1	ENSG00000155974	protein_coding	gap	chr12-66349247-66515618	0
1681	chr18-45056960-45057505	8.38196e-05	-0.620128	0.014	0.127	1	ENST00000282030	SETBP1	ENSG00000152217	protein_coding	gap	chr18-45038656-45063078	0
1682	chr9-69443948-69444573	8.38524e-05	-0.40691	0.028	0.152	1	ENST00000265381	APBA1	ENSG00000107282	protein_coding	gap	chr9-69441116-69449583	0
1683	chr13-31035507-31036011	8.44938e-05	0.477847	0.126	0.037	1	ENST00000415283	LINC01066	ENSG00000230403	lincRNA	exon	chr13-30996054-30996138	39368
1684	chr5-9192223-9192688	8.54855e-05	-0.492209	0.014	0.13	1	ENST00000382496	SEMA5A	ENSG00000112902	protein_coding	gap	chr5-9190472-9197167	0
1685	chr5-10581680-10582513	8.56084e-05	0.33098	0.259	0.13	1	ENST00000504806	ANKRD33B	ENSG00000164236	protein_coding	gap	chr5-10564834-10618332	0
1686	chr19-2888646-2889234	8.57353e-05	0.752258	0.154	0.054	1	ENST00000307635	ZNF556	ENSG00000172000	protein_coding	utr	chr19-2878330-2883445	5200
1687	chr15-39157872-39158613	8.57588e-05	-0.273826	0.028	0.152	1	ENST00000561058	RP11-624L4.1	ENSG00000259345	lincRNA	gap	chr15-39071609-39273839	0
1688	chr5-2168563-2169394	8.59447e-05	0.312212	0.266	0.13	1	ENST00000514519	RP11-259O2.3	ENSG00000249731	lincRNA	exon	chr5-1968590-1969013	199549
1689	chr5-142678481-142679177	8.65037e-05	-0.31135	0.042	0.174	1	ENST00000621536	FGF1	ENSG00000113578	protein_coding	gap	chr5-142614162-142697621	0
1690	chr10-86747791-86748263	8.66156e-05	0.771396	0.133	0.039	1	ENST00000372037	BMPR1A	ENSG00000107779	protein_coding	exon	chr10-86756650-86756919	8386
1691	chr17-79670984-79671464	8.71375e-05	0.627113	0.126	0.037	1	ENST00000592718	HP09025	ENSG00000267719	lincRNA	exon	chr17-79707266-79707656	35801
1692	chr10-509725-511606	8.82288e-05	0.267588	0.49	0.369	1	ENST00000634311	DIP2C	ENSG00000151240	protein_coding	gap	chr10-486531-689493	0
1693	chr5-115246330-115246834	8.84487e-05	-0.26357	0.014	0.13	1	ENST00000419445	PGGT1B	ENSG00000164219	protein_coding	gap	chr5-115241607-115253136	0
1694	chr3-13718288-13718845	8.84487e-05	-0.308312	0.014	0.13	1	ENST00000404922	FBLN2	ENSG00000163520	protein_coding	utr	chr3-13637920-13638422	79865
1695	chr6-13507333-13507868	8.86412e-05	-0.464941	0.035	0.164	1	ENST00000603223	GFOD1	ENSG00000145990	protein_coding	exon	chr6-13486638-13487662	19670
1696	chr10-29101699-29102856	8.8644e-05	0.338793	0.392	0.259	1	ENST00000375500	LYZL1	ENSG00000120563	protein_coding	exon	chr10-29289061-29289230	186204
1697	chr14-22501909-22502485	8.89067e-05	0.459908	0.182	0.068	1	ENST00000514473	AE000661.37	ENSG00000251002	processed_transcript	exon	chr14-22482853-22482959	18949
1698	chr8-58820319-58820846	8.89067e-05	-0.338705	0.014	0.127	1	ENST00000361421	TOX	ENSG00000198846	protein_coding	gap	chr8-58815725-58826821	0
1699	chr4-107618943-107619497	8.92636e-05	-0.298601	0.021	0.142	1	ENST00000514815	PAPSS1	ENSG00000138801	protein_coding	gap	chr4-107590398-107631630	0
1700	chr22-40418445-40419340	8.93535e-05	0.27065	0.287	0.154	1	ENST00000620651	MKL1	ENSG00000196588	protein_coding	cds	chr22-40418374-40419384	0
1701	chr3-65133688-65134190	9.02234e-05	-0.571469	0.014	0.127	1	ENST00000481004	RP11-543A18.1	ENSG00000243149	lincRNA	exon	chr3-65174958-65175076	40767
1702	chr14-68236501-68237767	9.05599e-05	-0.270326	0.063	0.205	1	ENST00000557045	RAD51B	ENSG00000182185	protein_coding	gap	chr14-68069648-68291883	0
1703	chr14-78285485-78286177	9.06663e-05	-0.425432	0.014	0.127	1	ENST00000635466	NRXN3	ENSG00000021645	protein_coding	gap	chr14-78278663-78297830	0
1704	chr10-113176387-113177909	9.08837e-05	0.258267	0.336	0.188	1	ENST00000543371	TCF7L2	ENSG00000148737	protein_coding	utr	chr10-113165973-113167678	8708
1705	chr8-115959415-115959956	9.14177e-05	-0.632893	0.007	0.115	1	ENST00000505156	LINC00536	ENSG00000249917	lincRNA	gap	chr8-115955006-115963792	0
1706	chr16-89517020-89517772	9.24779e-05	-0.268134	0.063	0.208	1	ENST00000620811	SPG7	ENSG00000197912	protein_coding	gap	chr16-89513038-89524005	0
1707	chr20-35363138-35363669	9.25484e-05	0.429434	0.203	0.086	1	ENST00000491125	UQCC1	ENSG00000101019	protein_coding	gap	chr20-35347273-35366556	0
1708	chr22-17558372-17558847	9.2637e-05	-0.274461	0.021	0.142	1	ENST00000612582	CECR2	ENSG00000099954	protein_coding	utr	chr22-17552841-17558149	222
1709	chr5-109907065-109908144	9.287e-05	-0.256469	0.007	0.112	1	ENST00000523446	AC011366.3	ENSG00000254106	lincRNA	exon	chr5-109884437-109884751	22313
1710	chr6-101429214-101429767	9.33548e-05	-0.257283	0.007	0.112	1	ENST00000421544	GRIK2	ENSG00000164418	protein_coding	gap	chr6-101399393-101621948	0
1711	chr15-71051446-71051970	9.33548e-05	-0.274618	0.007	0.112	1	ENST00000544974	LRRC49	ENSG00000137821	protein_coding	utr	chr15-71049613-71053657	0
1712	chr21-16402716-16403333	9.34568e-05	-0.433345	0.042	0.178	1	ENST00000635845	MIR99AHG	ENSG00000215386	lincRNA	gap	chr21-16391686-16487489	0
1713	chr3-43392410-43393498	9.35959e-05	0.260873	0.483	0.323	1	ENST00000468628	SNRK	ENSG00000163788	protein_coding	gap	chr3-43361869-43424524	0
1714	chr19-39677979-39679534	9.43685e-05	-0.334971	0.021	0.142	1	ENST00000456368	AC093063.3	ENSG00000269460	lincRNA	exon	chr19-39685244-39685418	5709
1715	chr22-39546880-39547522	9.47464e-05	-0.33708	0.014	0.127	1	ENST00000334678	RPS19BP1	ENSG00000187051	protein_coding	exon	chr22-39532687-39532855	14024
1716	chr4-14203386-14204005	9.48237e-05	-0.385524	0.007	0.112	1	ENST00000514863	RP11-669M16.1	ENSG00000249988	lincRNA	gap	chr4-14164604-14242645	0
1717	chr9-84676929-84677602	9.51574e-05	-0.264121	0.021	0.137	1	ENST00000395882	NTRK2	ENSG00000148053	protein_coding	gap	chr9-84670961-84702158	0
1718	chr7-158251894-158252650	9.52457e-05	0.345629	0.196	0.081	1	ENST00000409483	PTPRN2	ENSG00000155093	protein_coding	gap	chr7-158205274-158489734	0
1719	chr16-4303833-4304447	9.55621e-05	0.37355	0.238	0.112	1	ENST00000262366	GLIS2	ENSG00000126603	protein_coding	exon	chr16-4314761-4315455	10313
1720	chr12-76255746-76256412	9.58151e-05	-0.459324	0.007	0.112	1	ENST00000550380	RP11-54A9.1	ENSG00000257219	lincRNA	exon	chr12-76259839-76259981	3426
1721	chr6-157928984-157929566	9.60762e-05	-0.368686	0.014	0.125	1	ENST00000392185	SNX9	ENSG00000130340	protein_coding	gap	chr6-157928703-157932194	0
1722	chr1-179921438-179922574	9.70176e-05	-0.282779	0.112	0.267	1	ENST00000606911	TOR1AIP1	ENSG00000143337	protein_coding	utr	chr1-179918240-179925000	0
1723	chr10-93245714-93246286	9.72877e-05	0.583331	0.217	0.095	1	ENST00000463743	MYOF	ENSG00000138119	protein_coding	utr	chr10-93306429-93307001	60142
1724	chr4-60930787-60931199	9.73161e-05	0.744636	0.126	0.037	1	ENST00000509559	RP11-593F5.2	ENSG00000249066	lincRNA	exon	chr4-60789815-60789999	140787
1725	chr1-25918001-25918391	9.7543e-05	0.802101	0.112	0.029	1	ENST00000357865	STMN1	ENSG00000117632	protein_coding	exon	chr1-25906788-25906991	11009
1726	chr11-45576722-45577353	9.75621e-05	-0.366058	0.014	0.127	1	ENST00000525926	RP11-958J22.3	ENSG00000254514	lincRNA	exon	chr11-45582525-45582729	5171
1727	chr12-47991558-47992189	9.76488e-05	-0.282331	0.028	0.152	1	ENST00000380518	COL2A1	ENSG00000139219	protein_coding	gap	chr12-47989806-47992877	0
1728	chr12-22263841-22264551	9.8039e-05	-0.545264	0.014	0.127	1	ENST00000545524	ST8SIA1	ENSG00000111728	protein_coding	gap	chr12-22255390-22287148	0
1729	chr5-54621556-54622260	9.81935e-05	-0.253978	0.021	0.139	1	ENST00000381410	SNX18	ENSG00000178996	protein_coding	utr	chr5-54543433-54546585	74970
1730	chr6-13024448-13025050	9.81935e-05	-0.30372	0.021	0.139	1	ENST00000482982	PHACTR1	ENSG00000112137	protein_coding	gap	chr6-12957752-13053364	0
1731	chr8-94920473-94921051	9.85185e-05	0.368861	0.259	0.125	1	ENST00000523378	NDUFAF6	ENSG00000156170	protein_coding	gap	chr8-94895928-94957994	0
1732	chr22-29140006-29140848	9.86976e-05	-0.274995	0.049	0.186	1	ENST00000407188	KREMEN1	ENSG00000183762	protein_coding	cds	chr22-29140282-29140366	0
1733	chr4-145436819-145437325	9.98792e-05	-0.299598	0.007	0.112	1	ENST00000514778	SMAD1	ENSG00000170365	protein_coding	exon	chr4-145481194-145481314	43868
1734	chr15-65416595-65417601	0.000101574	-0.263759	0.091	0.247	1	ENST00000352385	IGDCC4	ENSG00000103742	protein_coding	gap	chr15-65411371-65422792	0
1735	chr6-120005230-120005909	0.000101645	-0.265748	0.028	0.152	1	ENST00000368468	MAN1A1	ENSG00000111885	protein_coding	exon	chr6-119349542-119349761	655468
1736	chr2-46836219-46837119	0.000101934	-0.358562	0.014	0.127	1	ENST00000490950	LINC01119	ENSG00000239332	lincRNA	gap	chr2-46828085-46855922	0
1737	chr14-29823747-29824424	0.000101936	-0.412919	0.035	0.161	1	ENST00000616995	PRKD1	ENSG00000184304	protein_coding	gap	chr14-29751174-29927256	0
1738	chr8-140551899-140552623	0.000102473	0.468218	0.175	0.066	1	ENST00000523609	AGO2	ENSG00000123908	protein_coding	gap	chr8-140551437-140555895	0
1739	chr6-10999919-11000361	0.000103033	-0.27227	0.007	0.112	1	ENST00000354666	ELOVL2	ENSG00000197977	protein_coding	cds	chr6-11000087-11000164	0
1740	chr7-158472959-158473788	0.000103407	0.286958	0.28	0.144	1	ENST00000409483	PTPRN2	ENSG00000155093	protein_coding	gap	chr7-158205274-158489734	0
1741	chr8-122646949-122647899	0.000104788	-0.26262	0.077	0.225	1	ENST00000521608	LINC01151	ENSG00000253819	lincRNA	exon	chr8-122670385-122670500	22485
1742	chr15-34865057-34865595	0.000105124	-0.293251	0.028	0.149	1	ENST00000559090	AQR	ENSG00000021776	protein_coding	gap	chr15-34863042-34867523	0
1743	chr1-9845864-9847256	0.0001052	-0.264085	0.049	0.183	1	ENST00000377263	CTNNBIP1	ENSG00000178585	protein_coding	utr	chr1-9848276-9850717	1019
1744	chr20-63312546-63313173	0.000105552	0.293337	0.231	0.105	1	ENST00000422202	COL20A1	ENSG00000101203	protein_coding	cds	chr20-63313117-63313249	0
1745	chr18-53715994-53716746	0.000106068	-0.543877	0.028	0.149	1	ENST00000578610	RP11-202D1.3	ENSG00000263438	lincRNA	exon	chr18-53597793-53597851	118142
1746	chr1-224223806-224224314	0.00010612	0.434878	0.105	0.027	1	ENST00000481213	NVL	ENSG00000143748	protein_coding	utr	chr1-224227334-224227670	3019
1747	chr5-151812735-151813350	0.000106282	-0.306024	0.007	0.112	1	ENST00000394123	G3BP1	ENSG00000145907	protein_coding	utr	chr5-151804092-151812785	0
1748	chr2-109594148-109594760	0.000106507	-0.277802	0.014	0.125	1	ENST00000493445	2021-09-10	ENSG00000186522	protein_coding	gap	chr2-109574768-109613797	0
1749	chr21-39523335-39524059	0.000107213	-0.316477	0.028	0.152	1	ENST00000452550	SH3BGR	ENSG00000185437	protein_coding	utr	chr21-39515088-39515506	7828
1750	chr8-70226852-70227395	0.000107465	-0.253291	0.021	0.137	1	ENST00000520416	NCOA2	ENSG00000140396	protein_coding	gap	chr8-70216765-70296743	0
1751	chr8-58113175-58113679	0.000108323	0.550382	0.133	0.042	1	ENST00000523486	FAM110B	ENSG00000169122	protein_coding	gap	chr8-58075624-58189317	0
1752	chr1-213651529-213652133	0.000108471	-0.328197	0.021	0.137	1	ENST00000456240	RP11-323I1.1	ENSG00000228255	lincRNA	exon	chr1-213731416-213731558	79282
1753	chr4-54496138-54496644	0.000109511	0.834687	0.119	0.034	1	ENST00000512628	RP11-545H22.1	ENSG00000251264	lincRNA	exon	chr4-54446666-54446723	49414
1754	chr12-132724668-132725365	0.000109795	0.424247	0.105	0.027	1	ENST00000357997	ANKLE2	ENSG00000176915	protein_coding	utr	chr12-132725503-132727241	137
1755	chr6-2480054-2481130	0.000110217	0.334516	0.427	0.271	1	ENST00000607519	GMDS-AS1	ENSG00000250903	lincRNA	gap	chr6-2399038-2480833	0
1756	chr9-123119718-123120601	0.000110805	-0.306618	0.035	0.164	1	ENST00000530364	STRBP	ENSG00000165209	protein_coding	gap	chr9-123109754-123122192	0
1757	chr12-93726891-93727900	0.000111198	-0.317406	0.077	0.222	1	ENST00000552983	CRADD	ENSG00000169372	protein_coding	gap	chr12-93679073-93738199	0
1758	chr6-134002859-134003886	0.000111203	-0.349562	0.042	0.171	1	ENST00000275230	SLC2A12	ENSG00000146411	protein_coding	gap	chr6-134002130-134006811	0
1759	chr5-168193480-168194497	0.000111987	-0.305142	0.091	0.244	1	ENST00000520394	TENM2	ENSG00000145934	protein_coding	gap	chr5-168190548-168195175	0
1760	chr3-14412711-14413891	0.000112753	-0.282434	0.119	0.276	1	ENST00000622186	SLC6A6	ENSG00000131389	protein_coding	gap	chr3-14402848-14416411	0
1761	chr7-31432784-31433720	0.000116131	-0.299188	0.07	0.213	1	ENST00000433356	AC006380.3	ENSG00000231418	lincRNA	exon	chr7-31421249-31421286	11497
1762	chrX-10636243-10636750	0.000116536	-0.25101	0.021	0.139	1	ENST00000453318	MID1	ENSG00000101871	protein_coding	gap	chrX-10567604-10677464	0
1763	chr16-83907550-83908330	0.000117173	0.414921	0.238	0.11	1	ENST00000566309	RP11-505K9.4	ENSG00000260300	protein_coding	cds	chr16-83908175-83908282	0
1764	chr4-143581251-143582144	0.000117195	-0.290777	0.049	0.181	1	ENST00000329798	FREM3	ENSG00000183090	protein_coding	gap	chr4-143577853-143585843	0
1765	chr10-112775786-112776591	0.00011761	0.447757	0.217	0.1	1	ENST00000393077	VTI1A	ENSG00000151532	protein_coding	gap	chr10-112668999-112815289	0
1766	chr4-5069851-5070365	0.000117877	-0.696906	0.007	0.11	1	ENST00000512018	STK32B	ENSG00000152953	protein_coding	gap	chr4-5051916-5139904	0
1767	chr2-15259182-15259908	0.000118823	-0.313371	0.035	0.156	1	ENST00000442506	NBAS	ENSG00000151779	protein_coding	gap	chr2-15238687-15275483	0
1768	chr5-170532585-170533670	0.000119284	-0.257092	0.077	0.22	1	ENST00000520740	KCNIP1	ENSG00000182132	protein_coding	gap	chr5-170504634-170669498	0
1769	chr20-50592175-50592908	0.00011939	-0.309357	0.042	0.169	1	ENST00000327979	FAM65C	ENSG00000042062	protein_coding	cds	chr20-50592344-50592546	0
1770	chr1-98699106-98699877	0.000119725	-0.259219	0.007	0.11	1	ENST00000529992	SNX7	ENSG00000162627	protein_coding	gap	chr1-98698906-98701816	0
1771	chr2-12313395-12314908	0.000119847	0.300487	0.441	0.291	1	ENST00000412606	MIR3681HG	ENSG00000224184	lincRNA	gap	chr2-12314406-12340217	0
1772	chr1-184068275-184068867	0.000120189	-0.389354	0.042	0.174	1	ENST00000533373	TSEN15	ENSG00000198860	protein_coding	gap	chr1-184054864-184072156	0
1773	chr15-91065478-91066099	0.000120332	-0.297205	0.021	0.134	1	ENST00000545111	SV2B	ENSG00000185518	protein_coding	exon	chr15-91099950-91100363	33850
1774	chr8-100515025-100515521	0.000120347	-0.263976	0.007	0.11	1	ENST00000520552	ANKRD46	ENSG00000186106	protein_coding	gap	chr8-100510640-100522605	0
1775	chr6-142878324-142878916	0.000120904	0.566421	0.175	0.068	1	ENST00000367603	HIVEP2	ENSG00000010818	protein_coding	gap	chr6-142837048-142945098	0
1776	chr3-115581316-115582150	0.000120945	-0.275696	0.07	0.218	1	ENST00000305124	GAP43	ENSG00000172020	protein_coding	exon	chr3-115623324-115623719	41173
1777	chr12-122035225-122035746	0.000120973	-0.277307	0.007	0.11	1	ENST00000538010	BCL7A	ENSG00000110987	protein_coding	cds	chr12-122035331-122035427	0
1778	chr22-44765264-44766267	0.000121903	-0.267492	0.084	0.235	1	ENST00000515632	PRR5-ARHGAP8	ENSG00000248405	protein_coding	gap	chr22-44726635-44786456	0
1779	chr11-105524225-105524798	0.000122084	-0.279795	0.014	0.125	1	ENST00000528811	RP11-94P11.4	ENSG00000254998	lincRNA	gap	chr11-105268312-105531601	0
1780	chr22-28014141-28015274	0.00012226	-0.25614	0.098	0.254	1	ENST00000612946	TTC28	ENSG00000100154	protein_coding	cds	chr22-28014248-28014392	0
1781	chr8-141568306-141569009	0.000122309	-0.383711	0.028	0.149	1	ENST00000427937	AC138647.1	ENSG00000226490	protein_coding	utr	chr8-141518716-141518737	49568
1782	chr14-51022660-51023194	0.000122339	0.266359	0.175	0.066	1	ENST00000360392	TRIM9	ENSG00000100505	protein_coding	cds	chr14-51022835-51022957	0
1783	chr9-76109978-76110529	0.000122392	-0.251749	0.021	0.137	1	ENST00000545128	PCSK5	ENSG00000099139	protein_coding	gap	chr9-76107352-76134108	0
1784	chr5-83099229-83100015	0.000122529	0.284132	0.119	0.034	1	ENST00000542685	XRCC4	ENSG00000152422	protein_coding	gap	chr5-83077616-83104909	0
1785	chr6-34065450-34066084	0.000122867	0.286089	0.161	0.056	1	ENST00000609973	GRM4	ENSG00000124493	protein_coding	gap	chr6-34062029-34091882	0
1786	chr3-195921284-195921856	0.000122867	-0.379616	0.007	0.11	1	ENST00000607976	RP11-352G9.1	ENSG00000273009	lincRNA	exon	chr3-195913078-195913683	7600
1787	chr15-57609997-57610671	0.000123285	-0.287036	0.056	0.188	1	ENST00000587652	GCOM1	ENSG00000137878	protein_coding	gap	chr15-57604356-57618032	0
1788	chr7-80217407-80217806	0.000124045	0.949678	0.105	0.027	1	ENST00000457358	GNAI1	ENSG00000127955	protein_coding	cds	chr7-80217303-80217493	0
1789	chr2-127643005-127644155	0.000124991	0.297095	0.224	0.105	1	ENST00000545738	LIMS2	ENSG00000072163	protein_coding	cds	chr2-127642923-127643072	0
1790	chr11-19455503-19456179	0.000126162	-0.252491	0.028	0.149	1	ENST00000360655	NAV2	ENSG00000166833	protein_coding	gap	chr11-19351028-19832483	0
1791	chr6-158499916-158500468	0.000126293	-0.351051	0.014	0.122	1	ENST00000367097	TULP4	ENSG00000130338	protein_coding	gap	chr6-158498813-158501677	0
1792	chr9-31715213-31715702	0.000126302	-0.667355	0.014	0.125	1	ENST00000562065	LINC01243	ENSG00000260720	lincRNA	exon	chr9-31381359-31381490	333722
1793	chr15-67943976-67944685	0.000126915	-0.271464	0.014	0.125	1	ENST00000560577	RP11-34F13.3	ENSG00000259410	processed_transcript	exon	chr15-67873697-67873866	70109
1794	chr5-56736042-56736760	0.000127043	0.329301	0.245	0.127	1	ENST00000438117	AC008940.1	ENSG00000228650	lincRNA	exon	chr5-56770799-56771138	34038
1795	chr3-160001437-160002413	0.000127846	-0.2771	0.021	0.134	1	ENST00000466512	IL12A	ENSG00000168811	protein_coding	utr	chr3-159995560-159996019	5417
1796	chr14-51368584-51369148	0.000128056	-0.547122	0.007	0.11	1	ENST00000555649	RP11-255G12.2	ENSG00000258942	lincRNA	gap	chr14-51362154-51385560	0
1797	chr12-13851770-13852349	0.000128414	-0.406824	0.028	0.149	1	ENST00000609686	GRIN2B	ENSG00000273079	protein_coding	gap	chr12-13753916-13865797	0
1798	chr3-9319610-9320277	0.000128461	-0.311239	0.035	0.161	1	ENST00000490889	SRGAP3	ENSG00000196220	protein_coding	gap	chr3-9124918-9326009	0
1799	chr10-96338533-96339058	0.000128573	0.380947	0.147	0.049	1	ENST00000630152	DNTT	ENSG00000107447	protein_coding	utr	chr10-96338225-96338562	0
1800	chr3-295140-296026	0.00012963	-0.320413	0.049	0.186	1	ENST00000453040	CHL1	ENSG00000134121	protein_coding	gap	chr3-244693-319682	0
1801	chr9-109560691-109561257	0.000130049	-0.315721	0.014	0.122	1	ENST00000262539	PTPN3	ENSG00000070159	protein_coding	exon	chr9-109498219-109498313	62377
1802	chr18-58682297-58682944	0.000130055	-0.294322	0.007	0.11	1	ENST00000591792	MALT1	ENSG00000172175	protein_coding	gap	chr18-58681337-58696365	0
1803	chr17-40980669-40981129	0.000130485	0.36306	0.14	0.044	1	ENST00000398486	KRT40	ENSG00000204889	protein_coding	cds	chr17-40980990-40981151	0
1804	chr20-36418594-36419192	0.000130665	-0.389859	0.035	0.161	1	ENST00000401952	DLGAP4	ENSG00000080845	protein_coding	gap	chr20-36367276-36431645	0
1805	chr1-56921522-56921877	0.000130922	0.786769	0.105	0.027	1	ENST00000361249	C8A	ENSG00000157131	protein_coding	utr	chr1-56917717-56918221	3300
1806	chr4-142402794-142403326	0.000131954	0.250468	0.203	0.086	1	ENST00000513000	INPP4B	ENSG00000109452	protein_coding	cds	chr4-142402938-142403054	0
1807	chr7-127581632-127582906	0.000131977	-0.271398	0.091	0.242	1	ENST00000321407	GCC1	ENSG00000179562	protein_coding	cds	chr7-127582014-127583309	0
1808	chr6-168452662-168453357	0.000132688	-0.26223	0.021	0.134	1	ENST00000356284	SMOC2	ENSG00000112562	protein_coding	gap	chr6-168441455-168509914	0
1809	chr15-61115067-61115394	0.000132697	0.902235	0.105	0.027	1	ENST00000561093	RORA	ENSG00000069667	protein_coding	gap	chr15-60678687-61229052	0
1810	chr2-21260201-21260684	0.000132697	0.399626	0.105	0.027	1	ENST00000457901	AC067959.1	ENSG00000233005	lincRNA	gap	chr2-21221295-21263692	0
1811	chr7-13551178-13552106	0.000133084	0.30534	0.322	0.188	1	ENST00000411542	AC011288.2	ENSG00000229618	lincRNA	gap	chr7-13310324-13636645	0
1812	chr7-42856802-42857287	0.000134	0.873395	0.112	0.032	1	ENST00000433315	AC010132.10	ENSG00000231539	lincRNA	exon	chr7-42844297-42844438	12363
1813	chr16-51697346-51697931	0.000134564	-0.535154	0.014	0.122	1	ENST00000569993	LINC01571	ENSG00000260057	lincRNA	exon	chr16-51762519-51762575	64587
1814	chr20-15012438-15013108	0.000135151	0.357001	0.287	0.147	1	ENST00000217246	MACROD2	ENSG00000172264	protein_coding	gap	chr20-14684960-15229939	0
1815	chr8-85437941-85439133	0.00013556	-0.286494	0.035	0.159	1	ENST00000285381	CA3	ENSG00000164879	protein_coding	cds	chr8-85438910-85438943	0
1816	chr13-43036279-43037328	0.000135763	-0.266456	0.098	0.244	1	ENST00000474320	DNAJC15	ENSG00000120675	protein_coding	gap	chr13-43023735-43065685	0
1817	chr8-80656070-80657429	0.000137571	-0.509816	0.035	0.156	1	ENST00000327835	ZNF704	ENSG00000164684	protein_coding	gap	chr8-80643130-80659584	0
1818	chr7-148107117-148108730	0.000137619	0.454894	0.385	0.249	1	ENST00000637020	CNTNAP2	ENSG00000174469	protein_coding	gap	chr7-148056674-148118117	0
1819	chr18-46676160-46677163	0.000139164	-0.261902	0.056	0.191	1	ENST00000538168	ST8SIA5	ENSG00000101638	protein_coding	utr	chr18-46667821-46680041	0
1820	chr3-56974245-56975163	0.000139775	-0.260565	0.049	0.178	1	ENST00000486829	ARHGEF3	ENSG00000163947	protein_coding	gap	chr3-56958890-56975761	0
1821	chr8-95315290-95316185	0.000139899	0.292461	0.189	0.078	1	ENST00000521905	C8orf37-AS1	ENSG00000253773	lincRNA	gap	chr8-95301193-95432625	0
1822	chr17-27550337-27550696	0.000140025	0.892314	0.105	0.027	1	ENST00000268763	KSR1	ENSG00000141068	protein_coding	cds	chr17-27550568-27550708	0
1823	chr3-17040253-17040996	0.000140782	0.370372	0.182	0.073	1	ENST00000615277	PLCL2	ENSG00000154822	protein_coding	gap	chr3-17014912-17042873	0
1824	chr10-63158077-63158572	0.000141806	0.44008	0.175	0.071	1	ENST00000435510	NRBF2	ENSG00000148572	protein_coding	utr	chr10-63154219-63155031	3045
1825	chr6-107143922-107144426	0.000141946	-0.322001	0.007	0.11	1	ENST00000369037	PDSS2	ENSG00000164494	protein_coding	utr	chr6-107152557-107154618	8130
1826	chr13-68644521-68645148	0.000142136	-0.377543	0.042	0.169	1	ENST00000629293	LINC00550	ENSG00000281778	lincRNA	exon	chr13-68861284-68864416	216135
1827	chr11-92376170-92376689	0.00014271	-0.345864	0.007	0.108	1	ENST00000528921	FAT3	ENSG00000165323	protein_coding	gap	chr11-92355405-92524633	0
1828	chr20-9319819-9320655	0.000142745	-0.250289	0.028	0.149	1	ENST00000492632	PLCB4	ENSG00000101333	protein_coding	gap	chr20-9307899-9337125	0
1829	chr3-177498139-177498724	0.000143198	-0.253341	0.014	0.125	1	ENST00000442937	LINC00578	ENSG00000228221	lincRNA	gap	chr3-177442111-177539394	0
1830	chr17-50043381-50044236	0.000143595	-0.286923	0.035	0.156	1	ENST00000499842	RP11-1094H24.4	ENSG00000246640	lincRNA	exon	chr17-50050349-50052635	6112
1831	chr8-71556314-71556794	0.000144769	0.540725	0.126	0.039	1	ENST00000523327	RP11-1102P16.1	ENSG00000253379	lincRNA	gap	chr8-71550293-71568724	0
1832	chr7-28015856-28016791	0.000144889	-0.313059	0.021	0.134	1	ENST00000454041	JAZF1	ENSG00000153814	protein_coding	gap	chr7-27991982-28180462	0
1833	chr18-32889675-32890327	0.00014489	-0.314899	0.007	0.11	1	ENST00000581852	CCDC178	ENSG00000166960	protein_coding	utr	chr18-32937402-32938010	47074
1834	chr1-48405321-48405858	0.000145698	-0.309176	0.007	0.108	1	ENST00000487543	SPATA6	ENSG00000132122	protein_coding	gap	chr1-48403883-48411463	0
1835	chr11-75594071-75594721	0.000145744	0.262831	0.168	0.064	1	ENST00000526740	MAP6	ENSG00000171533	protein_coding	gap	chr11-75588185-75605807	0
1836	chr8-42397308-42397643	0.00014577	0.66458	0.105	0.027	1	ENST00000522572	VDAC3	ENSG00000078668	protein_coding	gap	chr8-42396681-42398711	0
1837	chr16-68741669-68742396	0.000145792	-0.357469	0.028	0.147	1	ENST00000621016	CDH1	ENSG00000039068	protein_coding	gap	chr16-68738412-68801669	0
1838	chr17-38318082-38318389	0.000146748	0.663411	0.105	0.027	1	ENST00000619548	MRPL45	ENSG00000278845	protein_coding	gap	chr17-38306632-38318686	0
1839	chr4-53068681-53069620	0.000146773	0.929468	0.364	0.264	1	ENST00000401642	SCFD2	ENSG00000184178	protein_coding	gap	chr4-52920871-53145332	0
1840	chr7-148138106-148138926	0.000147495	0.466301	0.161	0.059	1	ENST00000637020	CNTNAP2	ENSG00000174469	protein_coding	gap	chr7-148118289-148147490	0
1841	chr12-19402683-19403628	0.000148043	-0.291022	0.098	0.249	1	ENST00000538425	AEBP2	ENSG00000139154	protein_coding	exon	chr12-19404045-19404216	416
1842	chr4-105666659-105667154	0.00014839	-0.356433	0.028	0.147	1	ENST00000420470	ARHGEF38	ENSG00000236699	protein_coding	cds	chr4-105667129-105667327	0
1843	chr18-51404604-51405298	0.000148746	-0.381904	0.007	0.108	1	ENST00000635680	LINC01630	ENSG00000227115	lincRNA	gap	chr18-51392258-51532111	0
1844	chr7-45239395-45239972	0.000149011	-0.282454	0.014	0.122	1	ENST00000481345	RAMP3	ENSG00000122679	protein_coding	utr	chr7-45186199-45186302	53092
1845	chr10-33145643-33146568	0.000150118	0.273028	0.371	0.23	1	ENST00000414308	RP11-342D11.3	ENSG00000233387	lincRNA	exon	chr10-33116471-33116672	28970
1846	chr10-105973095-105974185	0.00015023	0.452711	0.287	0.159	1	ENST00000447757	RP11-56I23.1	ENSG00000229466	lincRNA	exon	chr10-105819068-105819197	153897
1847	chr6-150726931-150727440	0.00015046	-0.283288	0.014	0.122	1	ENST00000367326	PLEKHG1	ENSG00000120278	protein_coding	gap	chr6-150650787-150733583	0
1848	chr1-44650259-44650813	0.000152045	0.409971	0.154	0.054	1	ENST00000372247	RNF220	ENSG00000187147	protein_coding	cds	chr1-44650704-44650775	0
1849	chr2-46157012-46157568	0.000152639	-0.274357	0.007	0.108	1	ENST00000498388	PRKCE	ENSG00000171132	protein_coding	gap	chr2-46151230-46159605	0
1850	chr8-28351294-28352414	0.000152641	-0.280843	0.014	0.12	1	ENST00000523202	ZNF395	ENSG00000186918	protein_coding	cds	chr8-28351495-28351807	0
1851	chr9-2427177-2427793	0.000152641	-0.481974	0.014	0.12	1	ENST00000445631	RP11-91N2.3	ENSG00000231052	lincRNA	exon	chr9-2541097-2541214	113303
1852	chr18-3983234-3984440	0.00015309	-0.301393	0.056	0.186	1	ENST00000581550	DLGAP1	ENSG00000170579	protein_coding	gap	chr18-3984260-3986119	0
1853	chr15-73813019-73813529	0.000154002	0.37496	0.119	0.034	1	ENST00000615095	C15orf59-AS1	ENSG00000260469	lincRNA	exon	chr15-73769470-73770613	42405
1854	chr14-33936182-33937261	0.000154152	-0.309317	0.021	0.132	1	ENST00000553215	EGLN3	ENSG00000129521	protein_coding	gap	chr14-33931216-33950677	0
1855	chr19-6501597-6502836	0.000154732	0.257691	0.315	0.178	1	ENST00000601640	TUBB4A	ENSG00000104833	protein_coding	cds	chr19-6502156-6502212	0
1856	chr4-4852481-4853875	0.000154938	-0.286254	0.098	0.252	1	ENST00000609099	LINC01396	ENSG00000273396	lincRNA	exon	chr4-4850707-4850827	1653
1857	chr2-118831879-118833342	0.000155791	-0.399927	0.049	0.181	1	ENST00000584273	RP11-19E11.1	ENSG00000258910	lincRNA	exon	chr2-118833700-118834132	357
1858	chr13-97306535-97307074	0.000155823	-0.423817	0.007	0.108	1	ENST00000469707	MBNL2	ENSG00000139793	protein_coding	gap	chr13-97276410-97334275	0
1859	chr8-25685321-25685847	0.000155894	0.485032	0.133	0.042	1	ENST00000517964	RP11-219J21.1	ENSG00000253100	lincRNA	exon	chr8-25685798-25685912	0
1860	chr1-11873992-11874954	0.00015612	0.456854	0.175	0.068	1	ENST00000376468	NPPB	ENSG00000120937	protein_coding	exon	chr1-11858702-11858931	15060
1861	chr4-2734349-2735055	0.000156209	-0.320176	0.07	0.203	1	ENST00000324666	FAM193A	ENSG00000125386	protein_coding	utr	chr4-2731869-2732565	1783
1862	chr8-1786436-1786963	0.000156392	-0.281673	0.014	0.122	1	ENST00000331222	CLN8	ENSG00000182372	protein_coding	utr	chr8-1780568-1786570	0
1863	chr1-228836399-228836939	0.000156916	0.396353	0.133	0.044	1	ENST00000366691	RHOU	ENSG00000116574	protein_coding	utr	chr1-228743741-228746669	89729
1864	chr6-150874131-150874605	0.000157827	0.55322	0.119	0.034	1	ENST00000618312	MTHFD1L	ENSG00000120254	protein_coding	gap	chr6-150866388-150876089	0
1865	chr10-98246764-98247564	0.00015844	0.370527	0.287	0.161	1	ENST00000260702	LOXL4	ENSG00000138131	protein_coding	utr	chr10-98247690-98248920	125
1866	chr13-39913861-39914425	0.00015989	-0.380855	0.007	0.108	1	ENST00000416691	COG6	ENSG00000133103	protein_coding	utr	chr13-39788357-39791665	122195
1867	chr17-36899719-36900438	0.000160069	0.321744	0.147	0.051	1	ENST00000619297	LHX1	ENSG00000273706	protein_coding	exon	chr17-36936785-36937245	36346
1868	chr16-69016978-69017888	0.000160259	-0.35014	0.014	0.12	1	ENST00000568361	TANGO6	ENSG00000103047	protein_coding	gap	chr16-68974169-69022827	0
1869	chr11-61711328-61711999	0.000160714	0.288864	0.182	0.076	1	ENST00000540717	DAGLA	ENSG00000134780	protein_coding	gap	chr11-61680505-61720111	0
1870	chr18-74506341-74507469	0.000161471	-0.256217	0.098	0.254	1	ENST00000584768	CNDP2	ENSG00000133313	protein_coding	gap	chr18-74506012-74508839	0
1871	chr7-11185050-11185813	0.000161478	-0.298654	0.042	0.169	1	ENST00000625468	AC004538.3	ENSG00000230333	processed_transcript	gap	chr7-11181250-11186620	0
1872	chr11-12234134-12234699	0.000161545	-0.275818	0.007	0.108	1	ENST00000537344	MICAL2	ENSG00000133816	protein_coding	gap	chr11-12227132-12236176	0
1873	chr7-70132010-70134416	0.000161652	0.296872	0.301	0.169	1	ENST00000476695	AUTS2	ENSG00000158321	protein_coding	gap	chr7-70118234-70134535	0
1874	chr15-68993964-68994647	0.000163406	-0.286827	0.014	0.12	1	ENST00000557966	RP11-809H16.2	ENSG00000137808	processed_transcript	gap	chr15-68974833-69026527	0
1875	chrX-132505158-132506453	0.000163618	-0.307995	0.056	0.186	1	ENST00000370844	MBNL3	ENSG00000076770	protein_coding	exon	chrX-132489814-132489968	15189
1876	chr20-34390672-34391286	0.000164202	-0.284933	0.014	0.12	1	ENST00000486883	ITCH	ENSG00000078747	protein_coding	gap	chr20-34369471-34393769	0
1877	chr10-50506857-50507922	0.000164909	0.282332	0.462	0.337	1	ENST00000619438	SGMS1	ENSG00000198964	protein_coding	gap	chr10-50466933-50519830	0
1878	chr2-109720366-109721103	0.000165463	-0.603945	0.028	0.144	1	ENST00000632044	RP11-506F3.1	ENSG00000282033	lincRNA	exon	chr2-109758799-109759556	37695
1879	chr11-133525969-133527257	0.000165648	0.38378	0.196	0.088	1	ENST00000529038	OPCML	ENSG00000183715	protein_coding	gap	chr11-132657320-133532263	0
1880	chr13-113729328-113729933	0.00016613	0.516146	0.147	0.051	1	ENST00000545304	GRK1	ENSG00000185974	protein_coding	gap	chr13-113726538-113731218	0
1881	chr1-22207580-22208619	0.000166181	0.266761	0.35	0.213	1	ENST00000441048	WNT4	ENSG00000162552	protein_coding	exon	chr1-22143732-22143969	63610
1882	chr1-112762459-112763449	0.000166376	-0.391379	0.028	0.147	1	ENST00000369630	FAM19A3	ENSG00000184599	protein_coding	utr	chr1-112726681-112727235	35223
1883	chr10-78861344-78862025	0.000166776	0.310073	0.28	0.147	1	ENST00000427035	RP11-481G8.2	ENSG00000229569	lincRNA	exon	chr10-79000484-79002236	138458
1884	chr7-38427959-38428533	0.000168197	0.569133	0.14	0.046	1	ENST00000467580	AMPH	ENSG00000078053	protein_coding	gap	chr7-38426987-38428749	0
1885	chr17-39080308-39081170	0.000168892	0.284899	0.168	0.064	1	ENST00000579279	PLXDC1	ENSG00000161381	protein_coding	gap	chr17-39079529-39083458	0
1886	chr16-80924445-80924949	0.000169053	-0.503367	0.014	0.12	1	ENST00000562231	PRCAT47	ENSG00000260896	lincRNA	exon	chr16-80892505-80892595	31849
1887	chr4-38925974-38926477	0.000170741	0.755642	0.133	0.044	1	ENST00000515037	FAM114A1	ENSG00000197712	protein_coding	gap	chr4-38922894-38929241	0
1888	chr4-113708112-113708685	0.000170938	-0.276834	0.007	0.108	1	ENST00000515496	CAMK2D	ENSG00000145349	protein_coding	gap	chr4-113661773-113759319	0
1889	chr11-69808438-69809211	0.000171056	0.28514	0.196	0.083	1	ENST00000334134	FGF3	ENSG00000186895	protein_coding	utr	chr11-69810224-69810304	1012
1890	chr5-153569012-153569718	0.000171557	-0.417908	0.028	0.147	1	ENST00000521843	GRIA1	ENSG00000155511	protein_coding	gap	chr5-153494066-153646927	0
1891	chr16-29852427-29853081	0.00017176	0.275319	0.175	0.068	1	ENST00000395353	MVP	ENSG00000013364	protein_coding	utr	chr16-29847990-29848039	4387
1892	chr16-14958904-14959444	0.000173032	0.290641	0.182	0.076	1	ENST00000472413	NPIPA1	ENSG00000183426	protein_coding	exon	chr16-14951615-14952060	6843
1893	chr19-2517965-2518642	0.000173317	-0.320546	0.021	0.134	1	ENST00000587867	GNG7	ENSG00000176533	protein_coding	gap	chr19-2517083-2520607	0
1894	chr5-149794222-149795133	0.000173565	0.320705	0.259	0.134	1	ENST00000461780	PPARGC1B	ENSG00000155846	protein_coding	gap	chr5-149761613-149817612	0
1895	chr4-78056005-78059954	0.000173975	0.260007	0.329	0.203	1	ENST00000512123	FRAS1	ENSG00000138759	protein_coding	cds	chr4-78058010-78058085	0
1896	chr2-235063423-235064147	0.000174111	-0.303263	0.021	0.134	1	ENST00000392011	SH3BP4	ENSG00000130147	protein_coding	utr	chr2-235053817-235055714	7708
1897	chr4-14529534-14530072	0.000175069	-0.382804	0.035	0.154	1	ENST00000515031	LINC00504	ENSG00000248360	lincRNA	gap	chr4-14477459-14572146	0
1898	chr6-169008620-169009217	0.000175375	-0.579805	0.007	0.108	1	ENST00000419800	RP3-495K2.2	ENSG00000229720	lincRNA	exon	chr6-169034197-169035060	24979
1899	chr12-104608411-104609825	0.000176252	0.292418	0.406	0.259	1	ENST00000549260	CHST11	ENSG00000171310	protein_coding	gap	chr12-104601992-104756948	0
1900	chr4-145132425-145133171	0.000176835	-0.265166	0.07	0.205	1	ENST00000455611	OTUD4	ENSG00000164164	protein_coding	gap	chr4-145128125-145139950	0
1901	chr4-148311534-148312044	0.00017718	-0.347612	0.007	0.108	1	ENST00000625323	NR3C2	ENSG00000151623	protein_coding	gap	chr4-148260118-148435103	0
1902	chr12-121678629-121680367	0.00017727	-0.296489	0.133	0.298	1	ENST00000542364	MORN3	ENSG00000139714	protein_coding	exon	chr12-121672579-121672631	5997
1903	chr2-20329991-20330820	0.000177402	-0.345947	0.042	0.169	1	ENST00000446940	PUM2	ENSG00000055917	protein_coding	gap	chr2-20327379-20350204	0
1904	chr8-124203987-124204572	0.000177439	-0.276337	0.014	0.12	1	ENST00000523703	RP11-37N22.1	ENSG00000214803	lincRNA	gap	chr8-124193545-124208115	0
1905	chr8-129077062-129077899	0.000177861	-0.278932	0.077	0.21	1	ENST00000625513	LINC00976	ENSG00000281657	lincRNA	exon	chr8-128965943-128966001	111060
1906	chr5-132779689-132780443	0.000178022	0.32513	0.287	0.161	1	ENST00000371493	2021-09-08	ENSG00000164402	protein_coding	gap	chr5-132765530-132807065	0
1907	chr16-72739373-72740042	0.000178293	-0.28455	0.049	0.176	1	ENST00000624116	RP5-991G20.6	ENSG00000279206	lincRNA	exon	chr16-72772673-72773272	32630
1908	chr5-142542792-142543423	0.00017895	-0.270371	0.056	0.186	1	ENST00000359370	FGF1	ENSG00000113578	protein_coding	utr	chr5-142592178-142595289	48754
1909	chr9-6552020-6553025	0.000178954	-0.287247	0.049	0.181	1	ENST00000321612	GLDC	ENSG00000178445	protein_coding	gap	chr9-6550915-6553367	0
1910	chr3-157261080-157261648	0.00017902	-0.317528	0.021	0.13	1	ENST00000392833	VEPH1	ENSG00000197415	protein_coding	cds	chr3-157261134-157261370	0
1911	chr3-118780988-118782302	0.000179045	0.304332	0.462	0.347	1	ENST00000425327	IGSF11	ENSG00000144847	protein_coding	utr	chr3-118900557-118902519	118254
1912	chr14-68964833-68965658	0.000180927	-0.318234	0.007	0.105	1	ENST00000556571	ACTN1	ENSG00000072110	protein_coding	gap	chr14-68925673-68978015	0
1913	chr1-175729254-175729684	0.000182714	0.704182	0.112	0.032	1	ENST00000367674	TNR	ENSG00000116147	protein_coding	gap	chr1-175528370-175743225	0
1914	chr18-50720994-50721730	0.000182805	-0.431255	0.007	0.105	1	ENST00000592595	MAPK4	ENSG00000141639	protein_coding	gap	chr18-50715224-50729157	0
1915	chr18-39675299-39675862	0.000183502	-0.447755	0.014	0.117	1	ENST00000591629	RP11-244M2.1	ENSG00000267374	lincRNA	gap	chr18-39535616-39751328	0
1916	chr10-11005113-11006307	0.000183959	0.443006	0.238	0.115	1	ENST00000633200	CELF2	ENSG00000048740	protein_coding	cds	chr10-11005388-11005440	0
1917	chr12-99334691-99335188	0.000184017	0.390196	0.175	0.071	1	ENST00000550833	ANKS1B	ENSG00000185046	protein_coding	gap	chr12-99246865-99341119	0
1918	chr15-85315982-85316741	0.000184228	-0.369034	0.077	0.218	1	ENST00000560571	AKAP13	ENSG00000170776	protein_coding	exon	chr15-85380571-85380798	63829
1919	chr8-62217230-62218006	0.000185168	-0.271289	0.077	0.213	1	ENST00000519049	NKAIN3	ENSG00000185942	protein_coding	exon	chr8-62248591-62248878	30584
1920	chr7-141430298-141431261	0.00018575	-0.296723	0.077	0.215	1	ENST00000610315	TMEM178B	ENSG00000261115	protein_coding	gap	chr7-141297136-141437607	0
1921	chr9-74683104-74683755	0.0001862	-0.339485	0.014	0.117	1	ENST00000396204	RORB	ENSG00000198963	protein_coding	gap	chr9-74671902-74685462	0
1922	chr15-96414148-96415265	0.000186434	-0.393204	0.021	0.134	1	ENST00000558246	RP11-522B15.4	ENSG00000259542	lincRNA	exon	chr15-96405110-96405189	8958
1923	chr22-48254091-48255016	0.000187014	-0.251537	0.098	0.235	1	ENST00000446364	LL22NC03-121E8.3	ENSG00000229275	lincRNA	exon	chr22-48142989-48143229	110861
1924	chr20-63473806-63474524	0.000187114	-0.301963	0.014	0.12	1	ENST00000626839	KCNQ2	ENSG00000075043	protein_coding	exon	chr20-63472168-63472677	1128
1925	chr7-7894878-7896055	0.00018877	0.306396	0.385	0.249	1	ENST00000482067	UMAD1	ENSG00000219545	protein_coding	gap	chr7-7801744-7967698	0
1926	chr5-3752786-3753199	0.00019021	0.396224	0.133	0.042	1	ENST00000302006	IRX1	ENSG00000170549	protein_coding	utr	chr5-3601041-3601403	151382
1927	chr6-150766151-150768006	0.000191852	-0.300117	0.14	0.296	1	ENST00000358517	PLEKHG1	ENSG00000120278	protein_coding	gap	chr6-150734093-150768637	0
1928	chr6-141451215-141452059	0.000192601	-0.38532	0.035	0.152	1	ENST00000565399	RP11-63E9.1	ENSG00000259828	lincRNA	exon	chr6-141447011-141451006	208
1929	chr20-58408707-58409304	0.00019322	0.338222	0.224	0.105	1	ENST00000520497	VAPB	ENSG00000124164	protein_coding	gap	chr20-58389518-58418210	0
1930	chr18-62774292-62775351	0.000193423	-0.309879	0.035	0.152	1	ENST00000262719	PHLPP1	ENSG00000081913	protein_coding	gap	chr18-62717260-62830034	0
1931	chr8-357784-358040	0.000195734	0.980846	0.112	0.032	1	ENST00000330148	FAM87A	ENSG00000182366	lincRNA	exon	chr8-375931-377045	17890
1932	chr11-78710426-78710784	0.000195734	0.565333	0.112	0.032	1	ENST00000278550	TENM4	ENSG00000149256	protein_coding	gap	chr11-78708516-78712481	0
1933	chr6-5540237-5540838	0.000198252	0.296821	0.238	0.117	1	ENST00000324331	FARS2	ENSG00000145982	protein_coding	gap	chr6-5431173-5545179	0
1934	chr17-19456214-19456851	0.000198679	0.481158	0.14	0.049	1	ENST00000629746	AC004448.5	ENSG00000235979	lincRNA	gap	chr17-19448568-19486845	0
1935	chr22-38125684-38126438	0.000198705	0.280079	0.203	0.088	1	ENST00000454670	PLA2G6	ENSG00000184381	protein_coding	cds	chr22-38126371-38126442	0
1936	chr7-131197784-131198488	0.000199275	-0.406769	0.049	0.176	1	ENST00000421797	MKLN1	ENSG00000128585	protein_coding	gap	chr7-131142942-131375423	0
1937	chr21-32886189-32886919	0.000200066	-0.293926	0.049	0.176	1	ENST00000424837	AP000282.3	ENSG00000228961	lincRNA	exon	chr21-32958888-32959089	71968
1938	chr13-52899047-52899645	0.000200069	-0.294972	0.042	0.166	1	ENST00000338862	PCDH8	ENSG00000136099	protein_coding	exon	chr13-52846097-52848641	50405
1939	chr12-13890821-13891517	0.000200378	-0.603426	0.021	0.132	1	ENST00000630791	GRIN2B	ENSG00000273079	protein_coding	gap	chr12-13866227-13979927	0
1940	chrX-133640385-133641039	0.000201847	-0.556832	0.021	0.13	1	ENST00000631057	GPC3	ENSG00000147257	protein_coding	gap	chrX-133596600-133661729	0
1941	chr8-41342555-41343414	0.000201902	0.27431	0.14	0.049	1	ENST00000220772	SFRP1	ENSG00000104332	protein_coding	exon	chr8-41308616-41309497	33057
1942	chr20-5735946-5736660	0.000202006	0.32627	0.294	0.161	1	ENST00000378979	C20orf196	ENSG00000171984	protein_coding	exon	chr20-5750393-5750479	13732
1943	chr16-10991614-10992216	0.000202098	-0.310903	0.035	0.149	1	ENST00000494853	CLEC16A	ENSG00000038532	protein_coding	gap	chr16-10982992-11003073	0
1944	chr10-116132697-116134154	0.000202153	0.459653	0.238	0.117	1	ENST00000439649	GFRA1	ENSG00000151892	protein_coding	gap	chr10-116125558-116269502	0
1945	chr1-164054322-164054770	0.000203023	0.779244	0.133	0.044	1	ENST00000467023	PBX1	ENSG00000185630	protein_coding	exon	chr1-164555584-164555719	500813
1946	chr5-76942473-76943041	0.000203048	0.726676	0.168	0.066	1	ENST00000274368	CRHBP	ENSG00000145708	protein_coding	exon	chr5-76952713-76953215	9671
1947	chr7-38535023-38535620	0.000204357	0.301945	0.154	0.056	1	ENST00000356264	AMPH	ENSG00000078053	protein_coding	gap	chr7-38535012-38631282	0
1948	chr1-39850607-39851105	0.00020471	-0.271901	0.007	0.105	1	ENST00000541099	TRIT1	ENSG00000043514	protein_coding	gap	chr1-39844641-39883317	0
1949	chr3-37703799-37704454	0.000205004	0.364631	0.168	0.066	1	ENST00000461533	ITGA9	ENSG00000144668	protein_coding	gap	chr3-37684016-37732711	0
1950	chr7-78558481-78559127	0.00020556	0.324062	0.28	0.149	1	ENST00000637728	MAGI2	ENSG00000187391	protein_coding	gap	chr7-78521646-78567948	0
1951	chr6-129659849-129660759	0.000205593	-0.267089	0.021	0.13	1	ENST00000368149	ARHGAP18	ENSG00000146376	protein_coding	gap	chr6-129642019-129710023	0
1952	chr19-12603706-12604181	0.000206819	-0.272932	0.007	0.105	1	ENST00000465656	ZNF490	ENSG00000188033	protein_coding	gap	chr19-12583557-12609157	0
1953	chr13-41543665-41544149	0.000206819	-0.644532	0.007	0.105	1	ENST00000379310	VWA8	ENSG00000102763	protein_coding	utr	chr13-41566837-41568196	22687
1954	chr6-51459914-51460666	0.000206959	-0.265694	0.028	0.144	1	ENST00000371117	PKHD1	ENSG00000170927	protein_coding	utr	chr6-51615300-51619080	154633
1955	chr13-98761460-98762092	0.00020897	-0.371732	0.014	0.12	1	ENST00000376503	SLC15A1	ENSG00000088386	protein_coding	exon	chr13-98752595-98752654	8805
1956	chr5-170525345-170525919	0.000209724	-0.47018	0.021	0.132	1	ENST00000520740	KCNIP1	ENSG00000182132	protein_coding	gap	chr5-170504634-170669498	0
1957	chr14-72097177-72098415	0.000210183	-0.27996	0.014	0.117	1	ENST00000556437	RGS6	ENSG00000182732	protein_coding	gap	chr14-71964876-72352094	0
1958	chr3-50651832-50652596	0.000210617	-0.279508	0.049	0.176	1	ENST00000621469	MAPKAPK3	ENSG00000114738	protein_coding	utr	chr3-50648047-50649297	2534
1959	chr10-119480643-119481132	0.000211415	0.795299	0.168	0.068	1	ENST00000392865	RGS10	ENSG00000148908	protein_coding	utr	chr10-119499828-119500112	18695
1960	chr3-148937826-148939464	0.000211788	0.274984	0.343	0.205	1	ENST00000296046	CPA3	ENSG00000163751	protein_coding	utr	chr3-148896708-148897196	40629
1961	chr9-137748680-137749109	0.000211976	0.394688	0.119	0.037	1	ENST00000638071	EHMT1	ENSG00000181090	protein_coding	gap	chr9-137744091-137754170	0
1962	chr11-87029282-87029870	0.0002127	-0.263318	0.035	0.154	1	ENST00000340353	TMEM135	ENSG00000166575	protein_coding	exon	chr11-87037844-87038186	7973
1963	chr18-60196597-60197663	0.0002127	-0.44704	0.035	0.154	1	ENST00000588794	RP11-795H16.3	ENSG00000267686	lincRNA	exon	chr18-60160971-60161195	35401
1964	chr10-11301799-11303630	0.000212723	0.459924	0.203	0.09	1	ENST00000638035	CELF2	ENSG00000048740	protein_coding	gap	chr10-11288553-11314138	0
1965	chr12-93825502-93826611	0.000213125	-0.402216	0.049	0.176	1	ENST00000609189	CRADD	ENSG00000169372	protein_coding	gap	chr12-93815482-93849969	0
1966	chr5-172065442-172066471	0.000213261	-0.302733	0.028	0.142	1	ENST00000522879	STK10	ENSG00000072786	protein_coding	gap	chr5-172064813-172082325	0
1967	chr5-135030702-135032150	0.000213261	-0.364299	0.028	0.142	1	ENST00000507253	PITX1	ENSG00000069011	protein_coding	cds	chr5-135031286-135031508	0
1968	chr21-20943388-20944023	0.000215797	0.412366	0.133	0.044	1	ENST00000400546	NCAM2	ENSG00000154654	protein_coding	exon	chr21-20998315-20998618	54291
1969	chr8-109578634-109579345	0.000216648	-0.27768	0.021	0.127	1	ENST00000533895	SYBU	ENSG00000147642	protein_coding	gap	chr8-109578018-109579798	0
1970	chr4-7771956-7772615	0.000217164	0.619828	0.154	0.056	1	ENST00000513842	AFAP1	ENSG00000196526	protein_coding	gap	chr4-7769009-7772819	0
1971	chr15-92393631-92394211	0.000217359	0.402528	0.161	0.061	1	ENST00000555434	ST8SIA2	ENSG00000140557	protein_coding	cds	chr15-92394065-92394162	0
1972	chr16-57169296-57169877	0.000218657	-0.581259	0.021	0.127	1	ENST00000569266	FAM192A	ENSG00000172775	protein_coding	gap	chr16-57167227-57172250	0
1973	chr7-75575517-75576272	0.000219892	0.297168	0.224	0.105	1	ENST00000616821	HIP1	ENSG00000127946	protein_coding	gap	chr7-75573902-75581236	0
1974	chr4-51870771-51871911	0.000220481	0.414077	0.154	0.056	1	ENST00000513800	DCUN1D4	ENSG00000109184	protein_coding	gap	chr4-51863710-51874270	0
1975	chr14-28577234-28578228	0.000220817	-0.38486	0.049	0.176	1	ENST00000549742	RP11-412H8.2	ENSG00000258175	lincRNA	exon	chr14-28592223-28592565	13994
1976	chr15-78364139-78364743	0.000220824	0.587402	0.175	0.071	1	ENST00000299529	CRABP1	ENSG00000166426	protein_coding	utr	chr15-78347978-78348230	15908
1977	chr9-79969538-79970439	0.000221666	0.357098	0.168	0.068	1	ENST00000622930	RP11-327L9.1	ENSG00000280366	lincRNA	exon	chr9-79975023-79975222	4583
1978	chr18-47274969-47275407	0.000221668	0.595332	0.112	0.032	1	ENST00000586905	CTD-2130O13.1	ENSG00000267761	lincRNA	exon	chr18-47285725-47285761	10317
1979	chr20-62063162-62064441	0.000222093	0.389206	0.252	0.134	1	ENST00000608887	TAF4	ENSG00000130699	protein_coding	gap	chr20-62014708-62064304	0
1980	chr3-113297955-113298356	0.000223046	0.637558	0.112	0.032	1	ENST00000489244	CFAP44	ENSG00000206530	protein_coding	gap	chr3-113296903-113303915	0
1981	chr17-41992294-41993157	0.000223746	0.269258	0.259	0.132	1	ENST00000591153	DNAJC7	ENSG00000168259	protein_coding	gap	chr17-41990383-41992607	0
1982	chr1-229296540-229297076	0.000223772	-0.266273	0.014	0.117	1	ENST00000618010	RAB4A	ENSG00000168118	protein_coding	gap	chr1-229295911-229297519	0
1983	chr5-180128724-180129451	0.000224479	0.312124	0.154	0.059	1	ENST00000615330	RASGEF1C	ENSG00000146090	protein_coding	gap	chr5-180128611-180136377	0
1984	chr13-75217832-75218390	0.000224823	-0.264008	0.035	0.149	1	ENST00000434832	LINC01078	ENSG00000223880	lincRNA	exon	chr13-75250480-75250601	32089
1985	chr12-67517099-67517850	0.000225322	-0.32625	0.021	0.13	1	ENST00000538573	RP11-542B15.1	ENSG00000203585	lincRNA	exon	chr12-67519829-67519938	1978
1986	chr1-52946895-52947418	0.000226448	-0.340911	0.028	0.139	1	ENST00000529363	SCP2	ENSG00000116171	protein_coding	gap	chr1-52941854-52948008	0
1987	chr17-56582248-56582654	0.000227581	0.864167	0.119	0.037	1	ENST00000332822	NOG	ENSG00000183691	protein_coding	exon	chr17-56593699-56595590	11044
1988	chr3-123871943-123872414	0.000228054	-0.304942	0.007	0.103	1	ENST00000464489	MYLK	ENSG00000065534	protein_coding	gap	chr3-123831671-123876558	0
1989	chr11-69122681-69123464	0.000228448	-0.343804	0.028	0.139	1	ENST00000637504	TPCN2	ENSG00000162341	protein_coding	gap	chr11-69085287-69135434	0
1990	chr18-26757240-26757826	0.000228712	-0.528217	0.028	0.142	1	ENST00000579458	PCAT18	ENSG00000265369	lincRNA	exon	chr18-26703392-26703638	53601
1991	chr19-13699842-13700168	0.000228929	0.936104	0.119	0.037	1	ENST00000540216	CCDC130	ENSG00000104957	protein_coding	exon	chr19-13731760-13731931	31591
1992	chr11-92830304-92831267	0.000229664	0.341724	0.322	0.183	1	ENST00000525166	FAT3	ENSG00000165323	protein_coding	gap	chr11-92810077-92831621	0
1993	chr8-50816321-50816693	0.000230285	0.679671	0.119	0.037	1	ENST00000522124	SNTG1	ENSG00000147481	protein_coding	utr	chr8-50792830-50794118	22202
1994	chr13-97468287-97468706	0.000230285	0.270832	0.119	0.037	1	ENST00000245304	RAP2A	ENSG00000125249	protein_coding	utr	chr13-97464443-97469128	0
1995	chr5-34551894-34553265	0.000231123	0.257716	0.217	0.103	1	ENST00000606491	CTD-2024P10.2	ENSG00000271874	lincRNA	exon	chr5-34651457-34651888	98191
1996	chr3-107263275-107263830	0.000231601	-0.56494	0.007	0.103	1	ENST00000495228	DUBR	ENSG00000243701	lincRNA	gap	chr3-107241088-107285319	0
1997	chr13-26721186-26722257	0.000231792	-0.273417	0.098	0.252	1	ENST00000335327	WASF3	ENSG00000132970	protein_coding	utr	chr13-26685846-26688948	32237
1998	chr10-75788179-75789217	0.000232391	0.487569	0.231	0.112	1	ENST00000611255	C10orf11	ENSG00000148655	protein_coding	gap	chr10-75438495-76036007	0
[truncated: 2,870 more rows]
